# Supplementary material for: Accounting for cellular heterogeneity is critical in epigenome-wide association studies
Source: Genome Biol. 2014 Feb 4;15(2):R31. doi: 10.1186/gb-2014-15-2-r31 (PMC4053810; doi:10.1186/gb-2014-15-2-r31)
Supplement: Additional file 1: Table S1 — Studies included in the cellular composition analyses. 'Dataset' refers to each study used in the paper, followed by its citation (see References for full citation); 'N' is the number of samples included from each study; 'GEO ID' is the Gene Expression Omnibus identifier; 'Primary Outcome' is the main disease or trait reported by the referenced article - note that only some datasets were primarily focused on age; 'Median Age [IQR] (yrs)' is the median age of the study participants, followed by their interquartile range (25th percentile, 75th percentile), in years. [file gb-2014-15-2-r31-S1.xlsx]

## Sheet: Supplementary Table 1
Supplementary Table 1: Studies included in the cellular composition analyses
Dataset (Reference)	N	GEO ID	Primary Outcome	Median Age [IQR] (yrs)
Hannum et al. (2012)	641	GSE40279	Age	65.0 [54.0- 75.0]
Liu et al. (2013)	335	GSE42861	Arthritis	55.0 [46.0-61.5]
Alisch et al. (2012)	78	GSE36064	Age	3.1 [2.0 - 4.7]
Harris et al. (2012)	25	GSE32148	Inflammatory Bowel Disease	17.0 [15.0-44.0]
Heyn et al. (2012)	19	GSE30870	Age	0 [newborns]
Total	1098
