# Supplementary material for: Accounting for cellular heterogeneity is critical in epigenome-wide association studies
Source: Genome Biol. 2014 Feb 4;15(2):R31. doi: 10.1186/gb-2014-15-2-r31 (PMC4053810; doi:10.1186/gb-2014-15-2-r31)
Supplement: Additional file 3: Table S2 — Association of each probe on the Illumina 450k with blood cell composition. Note that probes on the sex chromosomes and those that contain annotated SNPs have been filtered (see Materials and methods). We recommend using the CpG identifiers to match each probe from a user’s differential methylation analysis in their whole blood data to obtain the corresponding composition P-value - if there are many small P-values for significant differentially methylated sites for the exposure/outcome/trait of interest, this may be a sign of confounding via composition differences, in which case we recommend estimating cellular components using the minfi Bioconductor package, and formally exploring this potential correlation between the trait, composition, and DNAm. 'Name' refers to the CpG identifier from the Illumina 450k; 'Fstat' and 'p.value' are the f-statistic and corresponding P-value for composition from the ANOVA containing six samples/biological replicates per cell type across six cell types (n = 36; see Materials and methods); 'CD8T_mean' is the mean DNAm across the six CD8+ T cell replicates, on the beta/proportion methylation scale; 'CD4T_mean' is the mean DNAm across the six CD4+ T-cell replicates, on the beta/proportion methylation scale; 'NK_mean' is the mean DNAm across the six natural killer cell replicates, on the beta/proportion methylation scale; 'Bcell_mean' is the mean DNAm across the six B-cell replicates, on the beta/proportion methylation scale; 'Mono_mean' is the mean DNAm across the six monocyte replicates, on the beta/proportion methylation scale; 'Gran_mean' is the mean DNAm across the six granulocyte replicates, on the beta/proportion methylation scale; 'DNAm_min' and 'DNAm_max' are the minimum and maximum beta values, respectively, across the 36 samples at each loci; 'DNAm_range' is the range of beta values. [file gb-2014-15-2-r31-S3.zip]

Archive with 1 entries (1 files):
- Supplementary_Table_2.csv
