# Supplementary material for: Accounting for cellular heterogeneity is critical in epigenome-wide association studies
Source: Genome Biol. 2014 Feb 4;15(2):R31. doi: 10.1186/gb-2014-15-2-r31 (PMC4053810; doi:10.1186/gb-2014-15-2-r31)
Supplement: Additional file 3: Table S2 — Association of each probe on the Illumina 450k with blood cell composition. Note that probes on the sex chromosomes and those that contain annotated SNPs have been filtered (see Materials and methods). We recommend using the CpG identifiers to match each probe from a user’s differential methylation analysis in their whole blood data to obtain the corresponding composition P-value - if there are many small P-values for significant differentially methylated sites for the exposure/outcome/trait of interest, this may be a sign of confounding via composition differences, in which case we recommend estimating cellular components using the minfi Bioconductor package, and formally exploring this potential correlation between the trait, composition, and DNAm. 'Name' refers to the CpG identifier from the Illumina 450k; 'Fstat' and 'p.value' are the f-statistic and corresponding P-value for composition from the ANOVA containing six samples/biological replicates per cell type across six cell types (n = 36; see Materials and methods); 'CD8T_mean' is the mean DNAm across the six CD8+ T cell replicates, on the beta/proportion methylation scale; 'CD4T_mean' is the mean DNAm across the six CD4+ T-cell replicates, on the beta/proportion methylation scale; 'NK_mean' is the mean DNAm across the six natural killer cell replicates, on the beta/proportion methylation scale; 'Bcell_mean' is the mean DNAm across the six B-cell replicates, on the beta/proportion methylation scale; 'Mono_mean' is the mean DNAm across the six monocyte replicates, on the beta/proportion methylation scale; 'Gran_mean' is the mean DNAm across the six granulocyte replicates, on the beta/proportion methylation scale; 'DNAm_min' and 'DNAm_max' are the minimum and maximum beta values, respectively, across the 36 samples at each loci; 'DNAm_range' is the range of beta values. [file gb-2014-15-2-r31-S3.zip › Supplementary_Table_2.csv]

Supplementary Table 2: Association with blood cell composition for each probe on the Illumina 450k
Name	Fstat	p.value	CD8T_mean	CD4T_mean	NK_mean	Bcell_mean	Mono_mean	Gran_mean	DNAm_low	DNAm_high	DNAm_range
cg13869341	1.205956605	0.33028731	0.853559533	0.849492334	0.868004121	0.852614672	0.83153582	0.824946668	0.784268317	0.913565447	0.129297129
cg14008030	13.6689234	5.48E-07	0.697779217	0.709270831	0.706249015	0.594919345	0.612558842	0.470315108	0.419560922	0.82211293	0.402552008
cg12045430	6.085331773	0.000528904	0.07629421	0.062196629	0.058564736	0.067127982	0.087701072	0.072532893	0.045925199	0.104712318	0.058787119
cg20826792	1.698730959	0.165384707	0.172490192	0.147234367	0.160447642	0.157907484	0.187821909	0.172613687	0.101401997	0.216670501	0.115268504
cg00381604	2.592999155	0.045953141	0.041412674	0.039363343	0.036846856	0.032391554	0.048353821	0.048808616	0.01909305	0.064744816	0.045651766
cg20253340	1.799413025	0.143177568	0.538897371	0.580687375	0.557257313	0.566632025	0.592572955	0.60608466	0.469308977	0.641470631	0.172161654
cg21870274	13.52488489	6.09E-07	0.566478736	0.664278759	0.587839757	0.674725589	0.791456101	0.799915475	0.400022895	0.838986794	0.438963899
cg03130891	0.575672439	0.718117763	0.128449352	0.146134389	0.157994942	0.127078467	0.154551619	0.163496082	0.072054951	0.276795215	0.204740264
cg24335620	0.18339519	0.966691747	0.75655847	0.756156065	0.772260851	0.770633189	0.769551357	0.767049158	0.692004299	0.828982854	0.136978555
cg16162899	3.153221668	0.020976286	0.919865718	0.897872006	0.906981829	0.915834215	0.897081392	0.873511676	0.852145943	0.952235852	0.100089909
cg17149495	0.292633227	0.913251197	0.802392602	0.828032393	0.818891652	0.81660123	0.813890439	0.82030173	0.736780919	0.87656288	0.139781961
cg22802167	0.256227362	0.933288968	0.922421878	0.924157614	0.929634694	0.924431916	0.913842779	0.920134457	0.857819217	0.949012171	0.091192954
cg24669183	1.017627083	0.424786246	0.766515867	0.766412785	0.78488878	0.781918189	0.77612206	0.803885376	0.681010717	0.854533237	0.17352252
cg17308840	3.265170236	0.017983419	0.294023935	0.326373449	0.295719664	0.282736999	0.407298846	0.388656479	0.130879624	0.485862955	0.354983331
cg17866181	1.211815962	0.327659398	0.886077173	0.87623487	0.89031664	0.886184534	0.904368266	0.91637631	0.827596055	0.945278166	0.11768211
cg24159721	4.827115399	0.002345994	0.137340461	0.160260475	0.156441554	0.17786713	0.166950786	0.172832136	0.116819442	0.197732854	0.080913412
cg15174812	66.84078407	2.38E-15	0.129626332	0.162191488	0.168193408	0.150603504	0.186768828	0.272530775	0.11726166	0.293016689	0.175755029
cg08477687	3.810226831	0.008625547	0.322938667	0.436990087	0.391192261	0.384578977	0.420253017	0.567293214	0.193020103	0.698149265	0.505129162
cg00034556	1.836265692	0.135803544	0.231984443	0.259827847	0.269962483	0.236279302	0.262048343	0.30671325	0.182219422	0.376608006	0.194388583
cg00645010	5.415275553	0.001150537	0.095312657	0.137869366	0.12870767	0.140745428	0.172492459	0.193504773	0.055575083	0.23569316	0.180118077
cg15394630	1.215968053	0.325808238	0.1992236	0.213882907	0.212645037	0.189648907	0.202801796	0.241056554	0.14802594	0.288636436	0.140610496
cg05001044	3.238128733	0.01866302	0.148645252	0.209408122	0.181556412	0.233723553	0.222495468	0.213817456	0.116918377	0.310060931	0.193142554
cg03344490	0.329293885	0.891262408	0.201337216	0.218531587	0.216278036	0.197850939	0.217177235	0.25568674	0.122460868	0.44199596	0.319535092
cg17501828	0.179246443	0.968285923	0.306206956	0.33281852	0.326065918	0.315482747	0.324368656	0.352848858	0.211925673	0.484678677	0.272753003
cg23917638	1.578320432	0.196357534	0.298203769	0.358930487	0.3125039	0.294588288	0.302118306	0.378348785	0.211475353	0.463915619	0.252440266
cg18024856	3.5675969	0.011925597	0.042882128	0.046573154	0.046813316	0.048391938	0.067136062	0.085891932	0.024121128	0.140808924	0.116687796
cg18761878	0.36680413	0.867216659	0.413615697	0.417741298	0.421483008	0.39489933	0.401507214	0.42734079	0.329196181	0.484231665	0.155035484
cg27534567	3.404698334	0.014864823	0.161006845	0.208601659	0.196609264	0.206964551	0.228217682	0.299738624	0.06803215	0.36465871	0.29662656
cg08858441	0.025729351	0.999662577	0.384324957	0.387080445	0.383873875	0.379321792	0.381910034	0.37795704	0.30339655	0.477196591	0.17380004
cg03348902	1.588148192	0.193633597	0.191680958	0.212084546	0.208259024	0.201266825	0.20619178	0.232374362	0.164550191	0.269180531	0.104630341
cg01070250	3.032188117	0.024802097	0.158640624	0.190066995	0.190548415	0.201146113	0.205878809	0.206346146	0.116597238	0.239836791	0.123239554
cg21996134	1.21202146	0.327567564	0.948472276	0.956619667	0.954887224	0.950902027	0.956857677	0.964489686	0.935167686	0.977260401	0.042092715
cg07264491	4.384936517	0.004086928	0.719545239	0.742746655	0.739946424	0.764005297	0.753397846	0.76541412	0.665567149	0.78731258	0.12174543
cg15560884	3.870309697	0.007966861	0.723163039	0.718963727	0.716295634	0.743396122	0.747487486	0.753132433	0.682288741	0.778120622	0.095831881
cg10037654	1.838075019	0.135451312	0.074237885	0.087477569	0.083961394	0.078487015	0.097365829	0.094967641	0.05857603	0.139812803	0.081236773
cg14057946	1.378692468	0.260193518	0.113916224	0.12684	0.130357338	0.126460189	0.14666589	0.143256039	0.086429892	0.178354904	0.091925012
cg11422233	0.202282367	0.958988676	0.113504689	0.126881397	0.121741039	0.116139045	0.132744241	0.137904191	0.081131347	0.246782293	0.165650946
cg16047670	0.325283641	0.893746289	0.052377358	0.055007158	0.050563667	0.049681719	0.071103331	0.063214122	0.016182398	0.149593472	0.133411074
cg18263059	0.140110514	0.981487577	0.056543451	0.068819875	0.061815597	0.060389586	0.073051229	0.060652469	0.018771685	0.173674485	0.1549028
cg01014490	0.055661972	0.99781595	0.05855022	0.066614089	0.045452241	0.043121392	0.046204276	0.045367618	0.005530142	0.346101805	0.340571663
cg04231937	0.118278854	0.987337627	0.029207662	0.031658272	0.028997944	0.020162881	0.031636133	0.02539443	0.008846304	0.118645742	0.109799438
cg04496485	0.283614947	0.918394378	0.095867084	0.108347144	0.110944912	0.099837201	0.118772287	0.117217302	0.075231494	0.220363356	0.145131862
cg17505339	2.491147173	0.053109138	0.901353844	0.892773097	0.924983444	0.917390751	0.91697707	0.923853845	0.835046344	0.945039296	0.109992952
cg09989996	0.830656246	0.538152239	0.960856728	0.967987537	0.965020415	0.971840405	0.959268902	0.964568008	0.933527658	0.991205703	0.057678045
cg11954957	1.443092272	0.237736054	0.775802367	0.788760716	0.779079568	0.790725125	0.826203766	0.81671246	0.694518792	0.864343385	0.169824593
cg01068023	2.055360548	0.099125025	0.884402549	0.881828696	0.896939588	0.898917289	0.886823095	0.894308763	0.863963981	0.92547248	0.061508499
cg08167039	2.645055659	0.042686166	0.042938977	0.050673206	0.050650558	0.055554075	0.053520487	0.053674512	0.037107513	0.065209617	0.028102104
cg20677962	0.749477102	0.592958863	0.070355968	0.06970385	0.075567184	0.073666336	0.076321292	0.069935071	0.053307858	0.088255029	0.034947172
cg24699430	2.346287407	0.065304675	0.012573521	0.008199105	0.010005425	0.013212777	0.012402872	0.01227173	0.004276226	0.019780211	0.015503985
cg01551879	4.940247196	0.002040912	0.025640217	0.020989823	0.021327907	0.020681608	0.027695381	0.031758217	0.015552842	0.042237749	0.026684907
cg22394869	0.801586709	0.557428465	0.028363682	0.033424084	0.029159829	0.033223487	0.034051011	0.037063836	0.017584295	0.054308145	0.03672385
cg02550592	1.600425854	0.190281455	0.017088163	0.023823877	0.026628418	0.036056679	0.030807292	0.032154555	0.006809567	0.071724538	0.064914972
cg23803172	0.485489904	0.78430083	0.010038574	0.012077739	0.012799575	0.012151182	0.011079152	0.012882018	0.004665808	0.02377625	0.019110442
cg19411932	1.876339402	0.128210014	0.008639049	0.006466046	0.007065075	0.010411846	0.005946797	0.00622274	0.00391265	0.021114143	0.017201493
cg08939496	55.59735071	2.88E-14	0.850741337	0.714292795	0.871968274	0.880670612	0.874955776	0.871026483	0.66336043	0.903666081	0.240305651
cg16736630	42.74119585	9.26E-13	0.295561781	0.20908365	0.449072902	0.429906852	0.550643932	0.596150251	0.154790085	0.662381701	0.507591616
cg01793617	1.90800858	0.122507758	0.823704451	0.822159042	0.83165355	0.826588628	0.813840509	0.816103707	0.801282605	0.849580411	0.048297806
cg05662829	3.042528475	0.024448562	0.708047388	0.700789542	0.774455084	0.791950529	0.709144702	0.718628693	0.603416171	0.848832777	0.245416606
cg22714517	1.619498704	0.18518426	0.884120072	0.894575499	0.909550019	0.901226896	0.896887304	0.888908746	0.858565035	0.944990622	0.086425587
cg14280098	1.865238063	0.130270514	0.92673918	0.933752585	0.919380798	0.938244668	0.936655838	0.938736334	0.899141477	0.963052223	0.063910746
cg15903280	2.237014147	0.076366979	0.641724374	0.626610699	0.656295702	0.675583371	0.60527586	0.590830207	0.517037506	0.78301912	0.265981614
cg04352959	8.520240494	4.13E-05	0.859375196	0.901984196	0.854506427	0.928795628	0.926868723	0.898025047	0.773001215	0.944984849	0.171983634
cg08258224	19.62239387	1.19E-08	0.836611487	0.861289926	0.835278872	0.65978535	0.83530335	0.79792019	0.562341756	0.890328535	0.32798678
cg12285627	132.0221339	1.73E-19	0.74994902	0.745048372	0.737287919	0.754798598	0.629733525	0.525786601	0.492412443	0.786795796	0.294383353
cg05898754	2.751272803	0.036741501	0.26224609	0.238952593	0.282179818	0.266382502	0.276005474	0.23282854	0.179876669	0.331630384	0.151753716
cg03128332	6.289024758	0.000420533	0.158676817	0.133525458	0.146370686	0.140487401	0.197201699	0.1781804	0.106483889	0.22954747	0.123063582
cg15994267	2.43744015	0.057333085	0.351601143	0.316590478	0.330993782	0.323411949	0.351898646	0.335738186	0.298602607	0.401737619	0.103135012
cg16619049	6.319491523	0.000406466	0.521412876	0.454014145	0.502358009	0.466275991	0.421771443	0.379703748	0.26926864	0.555918037	0.286649397
cg23100540	6.014054481	0.00057352	0.334905852	0.308485245	0.345476726	0.322110802	0.26140661	0.252210838	0.187071583	0.398634241	0.211562658
cg20275697	1.254059046	0.309249102	0.703607203	0.734160077	0.71972455	0.739671803	0.751676061	0.773890872	0.634229214	0.863902308	0.229673094
cg05475702	8.803438467	3.15E-05	0.622274136	0.654959652	0.633236961	0.650513832	0.711792765	0.724956994	0.510556284	0.740584508	0.230028224
cg18147296	14.71750766	2.59E-07	0.71538265	0.79546742	0.732563399	0.791562133	0.845373782	0.841000197	0.613444388	0.864979997	0.251535609
cg05597748	5.404202828	0.001165762	0.755504395	0.755012044	0.772564493	0.761557219	0.790038764	0.792795052	0.733807005	0.824698779	0.090891774
cg00111697	12.99154127	9.07E-07	0.66127221	0.728813179	0.676003224	0.685319057	0.76385631	0.777060577	0.587349391	0.806728951	0.21937956
cg10988531	15.58138751	1.44E-07	0.613295459	0.718818005	0.685646781	0.672662873	0.801663695	0.780532565	0.514768429	0.834327572	0.319559142
cg24373735	1.51178184	0.215784051	0.865213353	0.876757879	0.855592756	0.862962009	0.875231598	0.878897267	0.817120108	0.894184627	0.077064518
cg13938959	1.562913719	0.200701636	0.649761105	0.623666901	0.668097991	0.652953494	0.65583147	0.660213799	0.588294541	0.71534923	0.127054689
cg12445832	1.51088955	0.216056555	0.462413256	0.458137333	0.443584194	0.448476679	0.413671853	0.401974904	0.332315305	0.531255216	0.198939911
cg23999112	1.513610486	0.215226601	0.694123838	0.67069368	0.691694738	0.692292374	0.64886384	0.661202542	0.613492667	0.766632209	0.153139542
cg11527153	4.775382933	0.002501219	0.840045913	0.84712947	0.843732441	0.822463145	0.833041449	0.819448493	0.808095269	0.865333432	0.057238162
cg27573606	1.215440237	0.326043051	0.975832609	0.971399232	0.971843215	0.96576611	0.965619136	0.967303839	0.954093497	0.994493	0.040399503
cg04195702	8.683416244	3.53E-05	0.733131648	0.792900497	0.770442854	0.761297312	0.82206927	0.824873202	0.643074423	0.857147886	0.214073463
cg08128007	6.225466526	0.000451568	0.847068342	0.8435019	0.863807799	0.842732762	0.79543975	0.794945419	0.74520366	0.888830966	0.143627306
cg23733394	0.133160414	0.983471015	0.315880609	0.32032011	0.310524961	0.362099938	0.320069114	0.307851076	0.07851495	0.475043168	0.396528218
cg13371836	3.275213099	0.01773764	0.020854546	0.017679608	0.015521272	0.017681059	0.022053478	0.023473997	0.011819988	0.029967295	0.018147307
cg04407431	1.102055474	0.379980631	0.030126132	0.032484867	0.036372559	0.031505729	0.032574055	0.035558296	0.024592326	0.051531838	0.026939511
cg13565718	3.754077868	0.009292873	0.895877455	0.89292844	0.900864541	0.887047516	0.857156663	0.863074148	0.811966067	0.929086797	0.11712073
cg01097950	8.995201356	2.63E-05	0.611852198	0.689063227	0.620436645	0.68065498	0.778209323	0.773908546	0.45573199	0.810208425	0.354476435
cg08900511	6.270916515	0.000429138	0.806511847	0.825803928	0.832930837	0.839240681	0.829604451	0.78869281	0.766697578	0.85647153	0.089773952
cg04410003	0.374142955	0.862356795	0.940015809	0.945824174	0.937125606	0.934250685	0.936565043	0.941324765	0.90270523	0.977624492	0.074919262
cg18762746	4.982560404	0.001937837	0.977387386	0.97603568	0.974792773	0.977589655	0.957770832	0.964768925	0.944128164	0.990860972	0.046732808
cg12726839	1.566348947	0.199725157	0.469498476	0.424434908	0.45591501	0.457870894	0.370748477	0.406521067	0.303868144	0.578245215	0.274377071
cg04364728	5.200749704	0.001486966	0.329208638	0.325499636	0.397668967	0.35121675	0.402691967	0.398430307	0.261785811	0.443450554	0.181664742
cg05151709	19.16406483	1.54E-08	0.508101374	0.519154229	0.463043202	0.612518284	0.639497541	0.546946164	0.43613912	0.678864423	0.242725303
cg08546707	14.52534988	2.96E-07	0.662141208	0.644860634	0.610991515	0.773293804	0.738987963	0.671465944	0.543358372	0.830839886	0.287481514
cg06154531	7.871443406	7.84E-05	0.763450766	0.817818726	0.773082539	0.80596007	0.851344413	0.835095012	0.690285828	0.862871229	0.172585401
cg01782097	45.4885673	4.11E-13	0.400016202	0.39934848	0.527786168	0.556332396	0.545786285	0.549347225	0.3677509	0.607678545	0.239927645
cg20825023	49.43797122	1.37E-13	0.330855178	0.344000952	0.462854066	0.541268617	0.51054797	0.476108582	0.294259967	0.581784153	0.287524185
cg12549180	30.87426488	5.70E-11	0.676444828	0.706193025	0.696552676	0.68849273	0.636239892	0.575471342	0.540596113	0.738336875	0.197740762
cg11851804	26.48989502	3.67E-10	0.128164693	0.119904302	0.150541748	0.10939285	0.088487556	0.100281486	0.072110199	0.161600703	0.089490504
cg06623778	106.2859236	3.77E-18	0.346345712	0.293995794	0.394058373	0.223757138	0.093995504	0.109585969	0.074911701	0.433419616	0.358507915
cg14528386	92.30521922	2.74E-17	0.453670843	0.373217907	0.525014222	0.365907539	0.218011679	0.175865582	0.146630023	0.573407953	0.42677793
cg17436295	15.93765518	1.13E-07	0.800647838	0.805946462	0.76389564	0.724812466	0.757455909	0.694256817	0.641844835	0.827811755	0.185966921
cg18865112	19.13927477	1.57E-08	0.790958533	0.821843808	0.833908993	0.875783497	0.834053991	0.76102968	0.740597062	0.913261666	0.172664604
cg19642727	1.642482375	0.179216361	0.804008512	0.82608575	0.812435727	0.797487459	0.801854086	0.79570097	0.762639988	0.843259221	0.080619233
cg21407818	5.68908817	0.00083386	0.756683176	0.811376789	0.776434765	0.801579023	0.815840205	0.824622368	0.652202773	0.847230653	0.195027881
cg22226438	5.830335925	0.000707941	0.862186209	0.907484228	0.852120778	0.949653978	0.953847478	0.951427478	0.766546912	0.989491067	0.222944154
cg08029603	2.013366674	0.105292631	0.855797727	0.857435008	0.84824668	0.875419438	0.858728144	0.850081288	0.828854505	0.888955819	0.060101314
cg16347928	10.36955253	7.59E-06	0.864794447	0.883419729	0.861904617	0.881570028	0.890930542	0.890554367	0.849704757	0.907805774	0.058101018
cg22699361	4.014634297	0.006591349	0.850248854	0.901014856	0.834533543	0.836532911	0.87911085	0.885907356	0.773493788	0.927060877	0.153567088
cg03890988	5.789027782	0.000742537	0.591181566	0.632165227	0.563257965	0.616896136	0.70928234	0.661882289	0.465800863	0.733854017	0.268053154
cg21786289	4.092817372	0.005952698	0.918954064	0.956434511	0.915837136	0.907038719	0.967900933	0.95945968	0.840592012	0.978722518	0.138130506
cg13897241	3.511440737	0.012863361	0.763065537	0.801340669	0.798254872	0.811865364	0.792696192	0.777262449	0.688510677	0.826441322	0.137930646
cg13176867	8.640186355	3.68E-05	0.791028786	0.831383689	0.804071566	0.861822863	0.826750829	0.825456158	0.729932245	0.887950919	0.158018674
cg15105996	4.489977797	0.003576536	0.934144677	0.95604188	0.939748142	0.947583107	0.943235481	0.925934978	0.904207797	0.97284764	0.068639842
cg02565062	2.263773986	0.073493113	0.748098857	0.765388947	0.739112781	0.730186109	0.765941558	0.75475813	0.684079981	0.789592586	0.105512605
cg09856436	228.3551942	6.32E-23	0.816157884	0.796803094	0.782628573	0.828365669	0.6248019	0.457103506	0.410739188	0.860407306	0.449668118
cg19159092	98.24346936	1.14E-17	0.3129412	0.271789273	0.355746314	0.144155621	0.438151892	0.483316937	0.109306442	0.532682052	0.42337561
cg08132177	2.187951055	0.081935462	0.051998952	0.045545745	0.043245821	0.041748479	0.048747677	0.049209498	0.032093301	0.067898632	0.035805331
cg27050229	4.710120988	0.002712664	0.099287721	0.084777132	0.08987388	0.084250917	0.106173128	0.099625681	0.076575399	0.120421368	0.043845968
cg06931612	8.537904425	4.06E-05	0.609480605	0.622928494	0.580963819	0.526505078	0.552734053	0.536252578	0.481150656	0.675325847	0.19417519
cg11407801	16.51244416	7.78E-08	0.592697466	0.684352137	0.572883885	0.625076326	0.785186475	0.782044878	0.43743962	0.796877942	0.359438322
cg01197763	4.185707032	0.005277519	0.814191088	0.82555378	0.851170307	0.841765045	0.836867756	0.825672542	0.787921149	0.868551056	0.080629907
cg01980454	8.500605062	4.21E-05	0.047690052	0.030996096	0.041917727	0.041659447	0.05938332	0.034139143	0.019705234	0.07403213	0.054326896
cg16352085	12.02493152	1.92E-06	0.069798826	0.063207949	0.066774465	0.064465738	0.090186068	0.090514575	0.050945465	0.111147493	0.060202028
cg04839849	4.875739257	0.002209351	0.062893237	0.054276894	0.050639558	0.049351025	0.064023094	0.056161619	0.037600637	0.073315693	0.035715055
cg03725447	4.892031403	0.002165469	0.108019891	0.080037103	0.087875546	0.103349397	0.122916968	0.095449582	0.067806084	0.151126932	0.083320848
cg25215298	3.385964554	0.01524842	0.28038436	0.244564038	0.256346481	0.255396251	0.28544523	0.263511669	0.219457359	0.305940996	0.086483637
cg04672450	1.844936572	0.134123709	0.11056488	0.094882885	0.094741204	0.098254577	0.093027564	0.096717344	0.082435911	0.154407895	0.071971983
cg27487046	6.01676867	0.00057175	0.059046362	0.047447717	0.058740598	0.067372773	0.039592217	0.039921694	0.028852184	0.09257278	0.063720596
cg06091566	15.45128888	1.57E-07	0.10251966	0.080769778	0.090709762	0.090232877	0.122292699	0.107162931	0.065200328	0.141105219	0.075904891
cg03735847	4.284473349	0.004647268	0.013114389	0.011056156	0.014345466	0.025900959	0.008669221	0.008479828	0.00536705	0.057662174	0.052295124
cg03180780	2.813277479	0.033673002	0.027338645	0.014211901	0.022124261	0.027639054	0.013988046	0.01437843	0.008068173	0.063862927	0.055794754
cg09166659	1.180258361	0.342029971	0.024978711	0.021828628	0.021246203	0.02217612	0.02405835	0.030523925	0.009278562	0.042679608	0.033401047
cg05527507	2.870609778	0.031071405	0.164444511	0.138799642	0.163357923	0.154518935	0.123494178	0.131538009	0.109563273	0.231609855	0.122046581
cg14324200	4.928837316	0.002069688	0.113457504	0.095753686	0.124004255	0.089733707	0.092495911	0.101633766	0.077937093	0.159339624	0.08140253
cg13856810	1.311996683	0.285492304	0.735225731	0.749881098	0.719094713	0.749353184	0.723886762	0.718429683	0.659821539	0.784392176	0.124570638
cg02896266	3.996008442	0.006753872	0.656788475	0.673119686	0.666569237	0.692772948	0.736051517	0.695368349	0.5647634	0.753296684	0.188533285
cg13806162	2.206150254	0.079823472	0.862626055	0.878114468	0.887633656	0.874384241	0.888567333	0.881220411	0.827920996	0.909393511	0.081472515
cg00976181	5.198406275	0.00149117	0.639956943	0.695469707	0.655737941	0.706809504	0.749620517	0.714832342	0.516411817	0.772196499	0.255784682
cg10711230	0.803806112	0.555942464	0.909382013	0.909417487	0.900278208	0.903761411	0.897079036	0.904335498	0.876781384	0.926767083	0.049985699
cg00145911	7.186694689	0.000158788	0.895028892	0.900318874	0.904733927	0.927524093	0.93166435	0.924529928	0.862543927	0.952530974	0.089987047
cg13546858	0.196317782	0.961498888	0.500884465	0.478627082	0.489570327	0.46862235	0.456427198	0.488970116	0.288394202	0.659832585	0.371438383
cg06531475	0.4034908	0.842492047	0.37625488	0.351089947	0.364687595	0.367946391	0.33621926	0.352462107	0.29119147	0.493942191	0.20275072
cg14156792	1.347495707	0.271760968	0.405361612	0.418802865	0.440280161	0.470114295	0.509295146	0.502315899	0.345714901	0.737481308	0.391766407
cg24997886	0.261881059	0.930307817	0.244382343	0.255687298	0.257510031	0.254421671	0.269120212	0.279888812	0.166830387	0.378395817	0.211565431
cg01727431	2.79021878	0.034781968	0.369017986	0.403770698	0.414483958	0.436513987	0.474212382	0.478716995	0.296732737	0.57627743	0.279544693
cg10146935	0.283220874	0.918616537	0.196371936	0.202544352	0.171840901	0.19446608	0.213901257	0.219430357	0.107535426	0.35676496	0.249229534
cg02439789	0.640566816	0.670537536	0.461601525	0.450604326	0.455208521	0.390543375	0.430742775	0.420583567	0.328705282	0.615200578	0.286495296
cg24362661	0.133736638	0.983310837	0.41589935	0.424324534	0.418703895	0.413943021	0.437511538	0.428586849	0.338322445	0.521977519	0.183655074
cg05819296	3.036753672	0.024645351	0.726652678	0.762453971	0.770404256	0.755535082	0.765919195	0.750910242	0.683359727	0.805079737	0.12172001
cg00582671	9.227606958	2.11E-05	0.753562355	0.806147165	0.807770907	0.792108922	0.829898009	0.704019808	0.629888291	0.86057375	0.230685458
cg22485363	5.049213114	0.001786475	0.81629342	0.854740187	0.853183931	0.83248045	0.877116362	0.866357499	0.746454016	0.898812206	0.152358189
cg06036236	5.00717029	0.001880429	0.802684759	0.830037928	0.823962761	0.848418127	0.841932347	0.83295655	0.769047176	0.870422352	0.101375176
cg13904806	1.266616313	0.303955405	0.886744605	0.895617418	0.89125952	0.853578412	0.852909214	0.838119113	0.750778451	0.947486415	0.196707964
cg03269716	0.993946548	0.438076356	0.555241942	0.587369864	0.557108694	0.542184521	0.573624445	0.580244804	0.462554059	0.642131619	0.17957756
cg04121631	0.97957876	0.446294121	0.192448789	0.219212232	0.183039491	0.182856539	0.185660587	0.193676478	0.13162364	0.283438488	0.151814848
cg23440882	0.313080231	0.901190532	0.01694273	0.015485567	0.018255105	0.019515002	0.018525385	0.01712942	0.005360577	0.031093888	0.02573331
cg15896339	1.392904022	0.255075331	0.038034832	0.033798124	0.037637622	0.041294519	0.042239734	0.036958142	0.024267788	0.053707777	0.029439989
cg12454161	2.07929777	0.095772954	0.240296988	0.258913912	0.252337682	0.229544997	0.247021944	0.251943159	0.206390569	0.304109512	0.097718943
cg09180262	0.963571015	0.455586521	0.066026738	0.073344924	0.069760353	0.070303108	0.07666479	0.075547643	0.052977081	0.099568746	0.046591665
cg24045482	4.204935121	0.005148112	0.065682198	0.060003973	0.054924864	0.047292963	0.069784767	0.066844738	0.032232841	0.096633836	0.064400995
cg09988062	1.199268116	0.333309465	0.029520192	0.030170968	0.022874036	0.026759163	0.031242041	0.032153391	0.015861288	0.050829815	0.034968527
cg22416074	7.83497594	8.14E-05	0.112086641	0.113014579	0.131867069	0.08345876	0.127543881	0.115416563	0.066013614	0.164050957	0.098037344
cg19724344	1.340035759	0.274595742	0.154243736	0.153872146	0.178897868	0.168949545	0.166584625	0.173239455	0.136784211	0.21981053	0.083026319
cg06838427	2.274458802	0.072376513	0.06906392	0.077143557	0.078902719	0.073201342	0.078202636	0.08541555	0.055832471	0.102016084	0.046183613
cg10827460	0.590362572	0.707304166	0.980867571	0.974700396	0.979215847	0.981521361	0.961651511	0.971252386	0.859205983	0.990670206	0.131464223
cg15742605	0.785530669	0.568247087	0.982135529	0.978059584	0.982490892	0.981235767	0.957117191	0.967925673	0.844015738	0.992081399	0.148065661
cg09756115	4.800521232	0.002424479	0.833072966	0.825749088	0.852587152	0.837666802	0.799925305	0.786819565	0.692640014	0.868910272	0.176270258
cg23731742	12.50639792	1.32E-06	0.782608261	0.813796054	0.770947876	0.643568754	0.784090674	0.768475445	0.52697133	0.844626346	0.317655016
cg23912452	15.17823683	1.89E-07	0.640179041	0.618157606	0.660822612	0.693117731	0.673956821	0.648910443	0.611906442	0.712003306	0.100096864
cg06511482	1.075129854	0.393833586	0.863821328	0.860835446	0.862196329	0.863860698	0.861906522	0.843011665	0.789344275	0.89428351	0.104939235
cg17153432	0.787051888	0.567217001	0.802010951	0.79862281	0.810733557	0.800428146	0.807881158	0.795550597	0.774510425	0.839716231	0.065205806
cg00113194	2.027592397	0.103161389	0.841749813	0.846677432	0.85578832	0.862891983	0.878035746	0.84882627	0.782226954	0.893994705	0.111767751
cg02968844	1.498606351	0.219841019	0.835350104	0.831558137	0.854148697	0.850411375	0.844881465	0.837638359	0.792465025	0.887481607	0.095016582
cg16248916	1.842362021	0.134620331	0.934088765	0.920260564	0.936212008	0.934772446	0.924937422	0.924602726	0.899308156	0.95475113	0.055442974
cg20322444	2.772359185	0.035666796	0.87056469	0.860289496	0.883874387	0.88645322	0.875817868	0.875931224	0.830068726	0.91814309	0.088074364
cg07983659	5.282678344	0.0013476	0.90193923	0.91767918	0.908720623	0.929696917	0.934421035	0.92251611	0.874652448	0.942100238	0.06744779
cg11733071	1.598142969	0.190900505	0.909528192	0.914765476	0.928707486	0.919940685	0.91290494	0.914268284	0.886325677	0.956786447	0.07046077
cg01394461	101.6951991	7.03E-18	0.840970441	0.793179085	0.824730856	0.812995009	0.56869081	0.634068538	0.493094646	0.856762143	0.363667497
cg09555360	2.536517231	0.049789892	0.834965341	0.842104872	0.848470425	0.858139849	0.852479959	0.830531414	0.796861163	0.890064776	0.093203613
cg07701223	30.39975173	6.90E-11	0.899018286	0.931355497	0.877913862	0.92062188	0.942385263	0.943400353	0.858198125	0.959862327	0.101664202
cg13060902	1.089774465	0.386248625	0.78837955	0.791599092	0.779985145	0.79396052	0.801275587	0.801878392	0.729347818	0.82395171	0.094603891
cg21830050	94.19278324	2.06E-17	0.687813123	0.615178738	0.663981844	0.431393275	0.407305288	0.230703578	0.202772637	0.759341013	0.556568376
cg02326551	2.902296467	0.029723715	0.864863987	0.841392287	0.881610719	0.819432704	0.831174314	0.833142398	0.783696841	0.953585903	0.169889062
cg15684274	1.104856596	0.378562814	0.835908504	0.848241178	0.855389797	0.847111951	0.827695698	0.840329662	0.784506912	0.880579523	0.096072611
cg16005420	4.10991109	0.005821941	0.790993436	0.798461534	0.832416151	0.823123764	0.796319856	0.795898992	0.753450447	0.874049628	0.120599181
cg20453388	0.55091777	0.73635482	0.888243643	0.893261026	0.90802755	0.900786372	0.899755986	0.905881721	0.832000617	0.946339908	0.114339291
cg24664590	1.917472642	0.12085306	0.04511031	0.052112245	0.058904983	0.052260897	0.051322305	0.046997465	0.036155507	0.076081314	0.039925807
cg08472719	26.95503514	2.98E-10	0.106377125	0.100298933	0.114031494	0.100709389	0.066039727	0.055067425	0.044954524	0.132166879	0.087212355
cg03161767	5.181919769	0.001521103	0.047270916	0.055516273	0.055511103	0.051619739	0.064855165	0.072584216	0.038897966	0.094015978	0.055118013
cg10207527	0.957230162	0.45930703	0.047453115	0.045665464	0.047948736	0.043013447	0.054049598	0.054009145	0.028284886	0.07380493	0.045520045
cg04485075	19.15710777	1.55E-08	0.059476997	0.058806107	0.069068913	0.060560215	0.083994587	0.084312321	0.052417351	0.10186141	0.049444059
cg16389252	3.629485265	0.0109745	0.048187422	0.054527011	0.051983545	0.054660274	0.054845942	0.063280724	0.043220904	0.073980769	0.030759866
cg19923810	9.899742039	1.15E-05	0.508665812	0.512812777	0.585099767	0.619097653	0.573793485	0.568450185	0.473621137	0.666176526	0.192555389
cg25096313	13.04208866	8.73E-07	0.710178071	0.704086487	0.757183519	0.818688316	0.756025424	0.729964742	0.669966033	0.858828655	0.188862622
cg16993975	2.134658995	0.088450604	0.3083474	0.336374042	0.330581348	0.377312131	0.323396168	0.318543161	0.268189309	0.44609461	0.177905301
cg22114309	0.569881538	0.722383476	0.39622357	0.380707202	0.386459745	0.391300626	0.396688393	0.38596149	0.333852434	0.42426147	0.090409036
cg11132698	3.743277646	0.009427329	0.021996044	0.024362705	0.021646758	0.022241215	0.027286333	0.032539551	0.013845918	0.038246826	0.024400909
cg09789536	5.17088446	0.001541493	0.306145982	0.273063807	0.298344615	0.313704217	0.332877718	0.290382532	0.248899845	0.350864195	0.10196435
cg26866020	2.943432622	0.028063928	0.012984253	0.015385945	0.013808269	0.014860455	0.011102139	0.020777316	0.00660543	0.02974138	0.023135951
cg17505193	7.625887362	0.000100643	0.020969585	0.02510602	0.023368848	0.021150224	0.034609614	0.027593942	0.014194692	0.043054875	0.028860183
cg13802035	8.839707596	3.04E-05	0.071454915	0.057153461	0.060715582	0.060127314	0.087563251	0.076660895	0.044258652	0.101095257	0.056836605
cg07582955	9.800438976	1.25E-05	0.371361736	0.415261215	0.384767584	0.403086365	0.461278898	0.451726174	0.322441673	0.494062651	0.171620978
cg16968662	3.158346773	0.020828523	0.788606812	0.785686801	0.82197175	0.81396105	0.802107323	0.786304865	0.725920611	0.851292949	0.125372337
cg07696918	4.839773339	0.002309584	0.799134671	0.799030021	0.820943951	0.835403719	0.82385688	0.796630657	0.7729895	0.872920484	0.099930985
cg04359978	4.122424048	0.005728142	0.811436513	0.831692016	0.807021202	0.783369536	0.770719356	0.771507465	0.715168837	0.883015465	0.167846628
cg07236207	4.999511136	0.001898101	0.87431745	0.867520067	0.885658844	0.851304158	0.855942899	0.861529039	0.831294238	0.903934346	0.072640108
cg11084308	2.972838111	0.026936585	0.892438017	0.874184118	0.896085091	0.883290776	0.875586208	0.86993891	0.844316435	0.934531275	0.09021484
cg03148373	2.883723475	0.030506139	0.967454798	0.976898977	0.966811277	0.968515964	0.966431161	0.966038756	0.95371961	0.983924121	0.030204511
cg01930745	4.832950512	0.002329135	0.856398758	0.862765841	0.878051682	0.867435383	0.845513429	0.846297827	0.833103867	0.905314765	0.072210899
cg14831166	5.603834295	0.000921171	0.839233031	0.812316034	0.859285842	0.804759941	0.865468854	0.863978843	0.76344791	0.904188779	0.14074087
cg11246447	28.49789267	1.52E-10	0.807336813	0.739902302	0.824887842	0.847387563	0.870725883	0.854306321	0.683323699	0.886549998	0.203226299
cg14997037	6.038041726	0.000558076	0.9010594	0.889730937	0.910061942	0.927183251	0.889864925	0.880950342	0.859239608	0.938860593	0.079620986
cg15648958	6.733754959	0.000257684	0.920049155	0.906623695	0.914169436	0.90346058	0.887288744	0.880946196	0.853539024	0.938149466	0.084610442
cg03041482	3.455201305	0.013880118	0.872486846	0.868192202	0.890764292	0.88400219	0.8694525	0.864524686	0.851355302	0.913789488	0.062434186
cg00328058	47.56606871	2.29E-13	0.783087547	0.767184964	0.727471352	0.724179006	0.64801803	0.606927991	0.59135108	0.802594055	0.211242974
cg25742326	56.41853867	2.36E-14	0.528499297	0.469336264	0.363281141	0.290236614	0.207348857	0.214717217	0.158114456	0.571474625	0.413360169
cg12663811	44.08247129	6.19E-13	0.300705562	0.253339637	0.253728699	0.155004613	0.161522887	0.174045168	0.128411329	0.337030495	0.208619166
cg07390924	7.495858965	0.000115035	0.126677811	0.085076646	0.107007745	0.084366501	0.095148821	0.10604581	0.068774435	0.156320371	0.087545936
cg10110857	8.787640213	3.20E-05	0.133735539	0.072121193	0.108932638	0.066644372	0.069905577	0.074381708	0.053660067	0.209903066	0.156242998
cg10375192	66.00606589	2.83E-15	0.332380552	0.261828694	0.272674061	0.210084601	0.176957458	0.191886534	0.16434258	0.350491649	0.186149069
cg02056921	9.068692193	2.45E-05	0.07624306	0.056213155	0.073002746	0.060419171	0.061248397	0.070506651	0.044653851	0.089412746	0.044758895
cg21832150	1.985472055	0.109600437	0.0934977	0.085152133	0.09349967	0.079434286	0.094507169	0.101528534	0.069908322	0.129614845	0.059706523
cg24076968	18.03284261	3.01E-08	0.066267196	0.053419689	0.060421555	0.060317845	0.097490922	0.074681817	0.042310519	0.116354142	0.074043622
cg12536471	7.535793472	0.000110396	0.136541398	0.112401376	0.12530845	0.122053137	0.099548219	0.097423758	0.076949162	0.156964592	0.08001543
cg06324192	5.328668541	0.001275485	0.559243712	0.634757184	0.553474437	0.584676956	0.618207218	0.620473217	0.494330373	0.668213193	0.173882819
cg23207077	7.018638927	0.000189716	0.280285178	0.251084831	0.275834381	0.27779935	0.206231662	0.207285454	0.187429882	0.356889979	0.169460097
cg22381068	0.260858172	0.930850908	0.352825216	0.326428164	0.347256257	0.352760765	0.33721137	0.331131301	0.23520467	0.466464991	0.23126032
cg22481263	3.311487169	0.016878699	0.450124041	0.383014845	0.406363286	0.425580287	0.395487721	0.395051246	0.347903235	0.502530661	0.154627425
cg04865998	10.82202521	5.15E-06	0.672433866	0.715477997	0.688385778	0.695160013	0.815994813	0.805353354	0.537781042	0.849622243	0.311841201
cg07195057	1.869905696	0.1294002	0.840715641	0.833463694	0.864871892	0.829175072	0.831937226	0.829933628	0.775569947	0.906167327	0.13059738
cg26679367	2.158613688	0.085459688	0.717113426	0.762481472	0.76482428	0.76494669	0.789798103	0.79579865	0.565556003	0.828146655	0.262590653
cg23596291	2.350390053	0.06492266	0.714996993	0.803168081	0.762135699	0.78182011	0.891131891	0.896527679	0.40257001	0.940679595	0.538109585
cg06818851	8.627191407	3.73E-05	0.927279133	0.935571539	0.925794493	0.937864267	0.902209048	0.907281561	0.886476379	0.960299887	0.073823508
cg23956473	1.961461599	0.113449145	0.865099919	0.859538891	0.880526226	0.865082595	0.857297407	0.860605815	0.833840558	0.903689634	0.069849076
cg16352072	2.720470297	0.038371858	0.719677266	0.728919995	0.725750239	0.746859205	0.757775026	0.759614826	0.666417595	0.798574637	0.132157042
cg25107893	0.73383461	0.603849691	0.242808046	0.205243103	0.204309469	0.221070308	0.229183423	0.218139348	0.129773757	0.295611769	0.165838012
cg05505459	0.049475175	0.998352445	0.308883054	0.318822055	0.328392759	0.302050143	0.320369637	0.320472625	0.147946275	0.463211723	0.315265448
cg23635910	0.316366246	0.899203361	0.206607607	0.197545216	0.210312	0.184128394	0.252877452	0.237671189	0.022986721	0.393538008	0.370551288
cg08843537	3.516005094	0.012784335	0.874248754	0.885379815	0.867388567	0.862754896	0.880796501	0.905558536	0.821974253	0.936052382	0.114078129
cg22348654	0.436660749	0.819344106	0.911261923	0.912353511	0.910069355	0.920688484	0.908887423	0.919673978	0.860604829	0.953659083	0.093054255
cg18166741	0.633630821	0.675591959	0.812482323	0.801829153	0.835007503	0.816706614	0.818285678	0.812245012	0.760905679	0.884601008	0.123695329
cg10824915	7.52488775	0.000111643	0.543241091	0.575732842	0.541791675	0.598736832	0.672088819	0.63929595	0.427981611	0.712091497	0.284109886
cg22599150	11.26150289	3.56E-06	0.648305088	0.693617722	0.678041987	0.694079862	0.764219636	0.749707907	0.564537001	0.795091778	0.230554778
cg16349774	12.21857002	1.65E-06	0.465673147	0.524529917	0.515995764	0.48438263	0.624858054	0.642664701	0.354998314	0.704722179	0.349723864
cg18439833	3.813298261	0.008590525	0.363920256	0.405024702	0.357843034	0.390730441	0.473344506	0.45782653	0.241794816	0.537971983	0.296177167
cg15526941	1.972594485	0.11164813	0.421321182	0.457415623	0.429325462	0.436970033	0.494578282	0.491589361	0.339571591	0.594366728	0.254795138
cg10201533	1.179666594	0.342304565	0.506165993	0.539208818	0.489236692	0.50346384	0.568987496	0.554992037	0.366564797	0.659725719	0.293160922
cg11235921	0.784416268	0.569002365	0.622233519	0.63088832	0.621354764	0.622293818	0.612587472	0.599540341	0.539798421	0.655109877	0.115311456
cg11782208	0.573240467	0.719909078	0.863893717	0.860806424	0.860637497	0.837258459	0.849458419	0.844567717	0.738621426	0.890514005	0.151892579
cg11143486	0.304569781	0.906275448	0.886133125	0.884413809	0.868031253	0.877530261	0.870457552	0.888617488	0.799961249	0.931755012	0.131793763
cg10381813	0.83270304	0.536810548	0.683479859	0.667461918	0.720192452	0.691762572	0.683681405	0.684956863	0.606413661	0.797501603	0.191087942
cg14350158	3.750032468	0.009342999	0.057939738	0.066241214	0.060260509	0.062648151	0.082196003	0.071555734	0.045555283	0.110684936	0.065129653
cg16417258	14.54080306	2.93E-07	0.117177155	0.103980466	0.096145687	0.113006621	0.141263132	0.133282974	0.076899263	0.154039207	0.077139943
cg03394722	1.382530223	0.258802143	0.707172895	0.670766156	0.702366799	0.686882584	0.651122864	0.658405454	0.591864619	0.786327385	0.194462766
cg26114254	1.679227212	0.170059255	0.919040753	0.928706858	0.9104677	0.909669811	0.902418094	0.904171619	0.872066776	0.947010204	0.074943428
cg10010734	3.117084694	0.022049629	0.862220863	0.85821467	0.883174654	0.838750949	0.890933156	0.88390423	0.774193608	0.917786861	0.143593253
cg03648020	0.402800354	0.842966631	0.361937495	0.394485137	0.359758626	0.415353672	0.386703451	0.377375594	0.252329779	0.502292226	0.249962447
cg01729262	183.2829505	1.54E-21	0.624434894	0.648925169	0.477110288	0.357874756	0.352237576	0.365329535	0.318627578	0.663890643	0.345263065
cg15882305	19.53811708	1.24E-08	0.906007467	0.887784594	0.834913227	0.7907524	0.751701849	0.773724344	0.683562145	0.918968535	0.23540639
cg15713103	37.80372056	4.49E-12	0.131954387	0.152247888	0.072163883	0.044511159	0.022197501	0.022757898	0.012191048	0.20255671	0.190365663
cg26003967	2.174515724	0.083530808	0.106354734	0.106695334	0.10424079	0.110894448	0.087044223	0.0891124	0.06716065	0.146473562	0.079312912
cg23552821	1.050302438	0.406968551	0.131959106	0.1235798	0.126409517	0.13395419	0.117146068	0.119485611	0.097583328	0.186742694	0.089159366
cg26224305	1.394239397	0.254599204	0.027359914	0.02223762	0.020909344	0.024293729	0.029606891	0.02702741	0.008507019	0.042334126	0.033827108
cg05095110	2.483454474	0.053694037	0.071643271	0.074623379	0.072953694	0.077820905	0.085797744	0.088365828	0.057826194	0.108309959	0.050483766
cg15578015	1.4525969	0.234578433	0.022518484	0.016282523	0.015789729	0.016654277	0.015318042	0.016966188	0.006310084	0.028213741	0.021903657
cg23205003	0.944600512	0.466784304	0.017170406	0.013935748	0.018130599	0.023553162	0.020511248	0.019671429	0.005151752	0.056239507	0.051087756
cg17907238	1.220805089	0.323663223	0.016209722	0.01132154	0.018252519	0.017205111	0.01362807	0.0097589	0.006253368	0.04807062	0.041817252
cg02397514	6.391402675	0.000375205	0.014653546	0.011127018	0.02643561	0.041186345	0.016046267	0.015052964	0.004871528	0.079095426	0.074223898
cg12257384	0.825566143	0.541497839	0.012489092	0.017601281	0.014330381	0.017842929	0.01287576	0.015807136	0.007539611	0.032671802	0.025132191
cg00447632	0.626340746	0.680914634	0.03407809	0.03430469	0.037213799	0.036654152	0.042063312	0.039518731	0.015943547	0.057528321	0.041584774
cg26339484	2.351594097	0.064810979	0.06142312	0.059079481	0.057458254	0.062187547	0.074458131	0.068154655	0.046125107	0.086507895	0.040382788
cg27430493	1.191936225	0.336649854	0.101325008	0.086370876	0.103489792	0.106994417	0.097394993	0.097872376	0.069089241	0.154457059	0.085367817
cg25066040	1.842256216	0.13464078	0.051127806	0.045655812	0.046286666	0.048889942	0.059715393	0.04902398	0.032131421	0.074239623	0.042108202
cg27060622	3.611641584	0.011240283	0.100922985	0.087598297	0.107842325	0.125707785	0.110314253	0.114486677	0.064542889	0.152099837	0.087556948
cg08122545	18.02432215	3.03E-08	0.061512542	0.030026726	0.053423662	0.058824188	0.01735255	0.013926959	0.008642368	0.09321517	0.084572802
cg15825501	6.889107358	0.000217901	0.180629832	0.125537217	0.152720439	0.151789139	0.151135537	0.142644345	0.102604953	0.221981959	0.119377006
cg13468764	7.385954192	0.000128906	0.074507438	0.065961727	0.076718925	0.086091426	0.117426862	0.103749792	0.051618608	0.163430398	0.111811789
cg26321643	3.938189266	0.007285764	0.052550596	0.050261065	0.07641699	0.0772323	0.064454828	0.075585427	0.031931726	0.113859122	0.081927397
cg16578267	3.47597178	0.013495153	0.141965741	0.086438694	0.118990396	0.150114978	0.116657573	0.114462826	0.075868455	0.227309186	0.151440731
cg18977839	8.127066647	6.07E-05	0.098805294	0.088078985	0.135998796	0.106439253	0.106760847	0.109333697	0.061879866	0.14995773	0.088077864
cg09332175	1.214274224	0.326562307	0.757300079	0.783440763	0.772410082	0.77081716	0.762309126	0.755553601	0.66821513	0.805828281	0.137613151
cg16034521	4.388557263	0.004068113	0.770670344	0.835433864	0.744990116	0.765652413	0.794131334	0.781361433	0.64835661	0.851900435	0.203543824
cg10176463	30.27346422	7.26E-11	0.066483177	0.068545084	0.050629713	0.03705451	0.024133966	0.027216457	0.01578401	0.083407833	0.067623823
cg25350899	0.247489662	0.937795363	0.818270769	0.822112145	0.829690445	0.823369872	0.831452218	0.822556583	0.765356556	0.86775394	0.102397384
cg13219080	6.171437281	0.000479861	0.821605542	0.820583198	0.837730426	0.843135648	0.84742382	0.853067902	0.794973095	0.87314329	0.078170194
cg09364122	4.217971351	0.00506228	0.921129804	0.948279152	0.926806714	0.931801579	0.949755887	0.948465648	0.895477452	0.97270551	0.077228058
cg17142931	1.822438425	0.138525381	0.719354861	0.746777903	0.741432803	0.747123297	0.766560375	0.778916044	0.617587347	0.801159088	0.183571742
cg20064006	8.037419765	6.64E-05	0.797793543	0.811801945	0.819541949	0.814245412	0.830006892	0.841128402	0.782361001	0.861773397	0.079412397
cg17006413	3.144510511	0.02122995	0.952387028	0.958796077	0.953242944	0.934309335	0.96128045	0.957027438	0.902862423	0.987335709	0.084473287
cg21472517	0.557131503	0.731777331	0.974166451	0.977004112	0.97853914	0.976798168	0.980392199	0.975573058	0.966428764	0.992382422	0.025953658
cg18019572	3.264944661	0.01798898	0.81673896	0.820439875	0.829145117	0.798395946	0.834759466	0.832626603	0.773649225	0.872397599	0.098748374
cg22673826	8.998534148	2.62E-05	0.926829131	0.929040031	0.93544625	0.88429844	0.935521462	0.929659667	0.843116578	0.956429893	0.113313316
cg01922485	0.979875689	0.446123115	0.977787439	0.979921496	0.973586586	0.966405671	0.976739664	0.976892184	0.931473343	0.995246992	0.063773649
cg12763038	150.5137585	2.65E-20	0.294878406	0.300967287	0.458112311	0.598977059	0.63586227	0.625102386	0.265764655	0.683842308	0.418077653
cg26155170	19.20572035	1.51E-08	0.616068785	0.604345845	0.692677892	0.688077887	0.811210884	0.750268376	0.514778958	0.841019496	0.326240538
cg08853797	3.373389436	0.0155117	0.82053423	0.790682953	0.821142375	0.804229714	0.784698792	0.817148133	0.757878208	0.850113424	0.092235215
cg26155520	2.06237813	0.098130283	0.696193637	0.718118591	0.763580389	0.760000714	0.753177728	0.755711397	0.615769626	0.859951414	0.244181788
cg23691733	0.949284838	0.464000633	0.910842267	0.920563706	0.910099229	0.910330868	0.929412801	0.917488104	0.880694677	0.960054407	0.07935973
cg04985032	0.637336748	0.672890131	0.880590148	0.89057157	0.889241004	0.882726949	0.876908878	0.877990438	0.845948282	0.913552457	0.067604175
cg24004483	39.52038356	2.55E-12	0.567299678	0.563489338	0.338370689	0.61866264	0.251552377	0.100451992	0.081561666	0.765922492	0.684360826
cg23281018	32.56578264	2.94E-11	0.593697462	0.564391165	0.487398288	0.599394771	0.436089647	0.35836382	0.337136165	0.69550872	0.358372556
cg24157008	1.983733907	0.109874619	0.696808055	0.704074754	0.730633018	0.697085464	0.686570938	0.706614159	0.63858714	0.760104615	0.121517475
cg25552017	3.179948079	0.020217538	0.489553122	0.531692612	0.521960591	0.518649666	0.548440044	0.563375804	0.426668811	0.58989683	0.163228019
cg10984178	4.780471863	0.002485479	0.891288061	0.8893932	0.905150488	0.856373739	0.859015785	0.86364214	0.825363881	0.938614509	0.113250628
cg13552506	5.112848117	0.001653591	0.892475355	0.909308483	0.902363806	0.889687166	0.923884198	0.943092232	0.842037075	0.978378445	0.13634137
cg26420561	2.748292687	0.036896064	0.839998619	0.856937378	0.866305297	0.853910483	0.835236172	0.848661925	0.814381775	0.884413865	0.07003209
cg22020633	5.909257004	0.000646505	0.860918139	0.86797076	0.883602796	0.861576337	0.841547376	0.837847273	0.797468786	0.903948166	0.106479379
cg01768082	6.28421179	0.000422802	0.554852365	0.592977763	0.580162161	0.576992078	0.508101292	0.471738882	0.427646673	0.668728657	0.241081984
cg07589034	17.55032524	4.05E-08	0.674203373	0.676580678	0.700541108	0.641766961	0.545498313	0.521642093	0.476674121	0.769286632	0.292612511
cg22367159	20.37202332	7.79E-09	0.738470887	0.784961899	0.721937072	0.686614832	0.578682644	0.522129789	0.426974498	0.86722016	0.440245662
cg26837773	6.919093275	0.000211002	0.394779004	0.474976553	0.376321736	0.434284	0.414870375	0.368878495	0.282648067	0.545598124	0.262950058
cg15825373	1.364689961	0.265328571	0.651162557	0.68263562	0.685737555	0.682501001	0.662077192	0.674286651	0.576116438	0.743502735	0.167386297
cg22618402	1.692355534	0.166898832	0.921906104	0.928813782	0.912402245	0.922217629	0.933054589	0.934677184	0.880560933	0.963327402	0.08276647
cg06538872	9.897478076	1.15E-05	0.888486817	0.862840927	0.885969272	0.855203416	0.823989139	0.836299938	0.793377268	0.918614708	0.12523744
cg25610492	1.065577819	0.398845949	0.101796207	0.116588962	0.117479846	0.101423899	0.110032661	0.133585401	0.066728102	0.205264835	0.138536733
cg08469540	2.712093554	0.038828019	0.08496333	0.072658235	0.077950566	0.056746843	0.080349093	0.107733166	0.033846348	0.152233853	0.118387505
cg20022511	2.413026958	0.059365297	0.051354821	0.055173428	0.055975621	0.051035358	0.056376762	0.064014567	0.038778272	0.077226746	0.038448473
cg23684711	9.341111456	1.90E-05	0.073001059	0.086833921	0.08253985	0.081061846	0.099382078	0.100462069	0.064436396	0.117403021	0.052966625
cg08067365	3.2292312	0.018892441	0.036032712	0.042769067	0.045258341	0.045221138	0.04608875	0.049190294	0.027857903	0.063632692	0.035774789
cg20062691	49.2251375	1.45E-13	0.577825463	0.614896166	0.69093651	0.740501862	0.814278205	0.807463449	0.548021259	0.865086315	0.317065055
cg03811829	16.6069339	7.33E-08	0.710823508	0.709208952	0.784535317	0.817408819	0.835100412	0.818690135	0.647918135	0.87126731	0.223349175
cg11211792	18.66103141	2.07E-08	0.707316809	0.707416653	0.782122414	0.804547927	0.82126858	0.80690549	0.648072566	0.847865768	0.199793201
cg04788999	8.416505311	4.57E-05	0.641194564	0.638184179	0.714553932	0.707592814	0.731324827	0.710681486	0.591145136	0.792469837	0.201324702
cg16526047	10.10066691	9.60E-06	0.520960278	0.551909239	0.557915037	0.59775976	0.653541781	0.637773774	0.466890031	0.703860846	0.236970815
cg07123796	68.51618766	1.70E-15	0.573126258	0.62899484	0.548665591	0.561994949	0.426996739	0.341736852	0.319566031	0.664727069	0.345161038
cg26560020	22.82808783	2.12E-09	0.695481723	0.720862368	0.709076514	0.775437853	0.759393645	0.76181927	0.67188607	0.796400403	0.124514333
cg09363892	3.577783459	0.011763302	0.190553599	0.185209717	0.162427636	0.205122333	0.215494865	0.212781691	0.13585227	0.261309492	0.125457222
cg03185752	0.724653978	0.610286107	0.109294595	0.13028584	0.117023646	0.126936187	0.127342355	0.115955065	0.079976968	0.15482011	0.074843143
cg15153791	1.28760527	0.2952871	0.018757993	0.021786343	0.018164537	0.023005404	0.023332124	0.024922924	0.01148561	0.035054042	0.023568432
cg04336684	5.42687073	0.001134818	0.085814538	0.096914187	0.090706223	0.094742384	0.105472902	0.111648212	0.07414891	0.127876872	0.053727962
cg22482746	3.939948813	0.007268944	0.014842875	0.017821007	0.01517885	0.014963117	0.019883772	0.021491623	0.011345834	0.030329151	0.018983318
cg25177113	9.780165343	1.28E-05	0.059755596	0.056698331	0.053962372	0.059336366	0.074922797	0.073751672	0.043108966	0.088527549	0.045418583
cg08223393	5.039805121	0.00180706	0.066499682	0.071269175	0.076889861	0.073359972	0.088681565	0.080707755	0.054716004	0.102370542	0.047654539
cg07008945	0.685932742	0.637765247	0.007069503	0.00699498	0.005767526	0.006919004	0.007536236	0.005225026	0.002218637	0.014929316	0.012710679
cg11726631	1.743565163	0.155108276	0.014565262	0.015431824	0.021712721	0.014830572	0.018330974	0.015308197	0.004878408	0.028958144	0.024079736
cg19813362	0.255701104	0.93356388	0.0144236	0.012417522	0.013129611	0.01142048	0.01293378	0.013817319	0.005721131	0.026434242	0.020713111
cg00299257	2.88405698	0.030491903	0.048175327	0.048238755	0.055496112	0.053164269	0.058166744	0.052526618	0.040836447	0.06570018	0.024863733
cg10046671	2.561723878	0.048038532	0.012213499	0.017409684	0.014442195	0.01811994	0.012340597	0.015174489	0.007038131	0.025372446	0.018334315
cg24704476	30.31518023	7.14E-11	0.763557484	0.722452497	0.671377114	0.665725009	0.623865477	0.621754978	0.587087096	0.798832717	0.211745621
cg17801765	0.210643777	0.955352654	0.683015555	0.673822144	0.643449674	0.671656099	0.665367805	0.6559203	0.539062665	0.800229762	0.261167097
cg13100600	1.593265669	0.192229561	0.497100388	0.509561013	0.478995433	0.463674197	0.430979694	0.432082565	0.357096698	0.617314582	0.260217884
cg18272461	5.103366349	0.00167271	0.71885773	0.735976323	0.735151775	0.644773322	0.770139291	0.724892212	0.54009075	0.797122583	0.257031833
cg07787977	1.424366739	0.244073298	0.629161996	0.627263913	0.609642225	0.577970389	0.615759177	0.602528748	0.532496985	0.691781966	0.159284981
cg02632261	4.651510248	0.002918666	0.83189621	0.829905476	0.850145999	0.7889669	0.835818306	0.830886055	0.720233209	0.878750172	0.158516963
cg07396477	2.1470628	0.086888939	0.8746429	0.870662196	0.894709056	0.878284211	0.860954911	0.87164706	0.835117711	0.913585638	0.078467926
cg15574137	2.284204201	0.071373116	0.888998223	0.878943831	0.880940149	0.856489764	0.889729238	0.886341834	0.813715053	0.922210626	0.108495573
cg25774148	2.038927179	0.101494234	0.958406699	0.955856524	0.959182324	0.942036458	0.952791558	0.954263035	0.916241056	0.975714935	0.059473879
cg17021880	4.541490476	0.003351227	0.815414775	0.818307819	0.83335886	0.780184798	0.825200681	0.826335763	0.743397089	0.851749359	0.10835227
cg02288964	5.453773944	0.001099216	0.728646749	0.735783776	0.678616828	0.675197674	0.683884363	0.666299456	0.618764911	0.773392442	0.154627532
cg02341264	2.309962183	0.068788583	0.373726788	0.3020554	0.328543084	0.29175886	0.277574835	0.267862519	0.175895671	0.504490677	0.328595006
cg06712559	10.2784608	8.21E-06	0.060875421	0.031240188	0.066001057	0.018573497	0.020838865	0.023107363	0.00712137	0.124940733	0.117819363
cg17928920	2.937911656	0.02828099	0.221078425	0.222266601	0.260673309	0.246754831	0.266821822	0.255277758	0.173297562	0.31514631	0.141848749
cg14663984	0.705409476	0.62387905	0.099630289	0.099058057	0.102926242	0.096821609	0.116031576	0.105248409	0.050085138	0.154963628	0.104878489
cg16318112	4.866345211	0.00223508	0.061927143	0.043022034	0.049957314	0.052749918	0.071443074	0.075455247	0.036629086	0.099006881	0.062377795
cg09248054	0.368634327	0.866009043	0.024965531	0.02020058	0.023196444	0.023285277	0.023232406	0.019929849	0.013187358	0.048705704	0.035518346
cg15840462	1.102660937	0.379673799	0.128663237	0.095258333	0.125851975	0.118008568	0.106707701	0.099441831	0.063013695	0.224763486	0.161749791
cg24598973	8.190142033	5.71E-05	0.585667367	0.606165336	0.595345719	0.564125418	0.564445646	0.553986909	0.532648059	0.645970967	0.113322908
cg16502826	6.371866558	0.000383437	0.500746091	0.565872855	0.498121368	0.565342892	0.592082476	0.571231407	0.396862624	0.624641651	0.227779027
cg18147233	6.01122479	0.000575371	0.733522754	0.718420659	0.707282924	0.691861438	0.648124712	0.638143594	0.599164676	0.780554027	0.181389351
cg20741620	6.789136006	0.000242683	0.74373961	0.792602311	0.753574446	0.783147705	0.797369407	0.79645628	0.674903119	0.818641196	0.143738077
cg00525597	6.393086615	0.000374504	0.797533781	0.805784782	0.830168135	0.828349521	0.788800691	0.800756338	0.749033845	0.85337359	0.104339745
cg26007962	20.47944153	7.34E-09	0.801968621	0.82752672	0.812270316	0.827179323	0.749945711	0.765954168	0.728121202	0.845393634	0.117272431
cg27541454	9.138187216	2.30E-05	0.041769738	0.029379126	0.036465628	0.014968274	0.017060481	0.013261738	0.0066835	0.069618677	0.062935177
cg25759916	13.14033633	8.11E-07	0.075872386	0.091612251	0.093547099	0.087666919	0.098601981	0.109402527	0.066935284	0.120198808	0.053263524
cg01150641	2.41948649	0.058820531	0.041123475	0.057838143	0.048628814	0.059067535	0.054700587	0.055944017	0.034115251	0.081731747	0.047616496
cg23625715	1.531514603	0.209840211	0.00779175	0.009235173	0.007966472	0.0082481	0.0117441	0.010060526	0.004657391	0.017733729	0.013076338
cg26222311	1.924782559	0.119590211	0.029269341	0.030730195	0.028957691	0.029324312	0.033883021	0.03447743	0.021771833	0.043161429	0.021389596
cg20594982	0.302354714	0.907583977	0.780123927	0.735158717	0.770660435	0.729909823	0.744230828	0.748889652	0.564369456	0.92959434	0.365224884
cg06819605	0.977006992	0.447777321	0.974655827	0.977501247	0.979854644	0.975057952	0.975077509	0.971851243	0.959301365	0.986968171	0.027666805
cg03790440	2.270680296	0.072769397	0.855836383	0.853699126	0.877933231	0.851870249	0.870604351	0.865264121	0.828712232	0.906464401	0.077752169
cg15571556	6.728816895	0.000259068	0.846386288	0.884685742	0.867917349	0.852731176	0.907396566	0.895258652	0.799585634	0.93054462	0.130958986
cg15475967	3.596719663	0.011467721	0.815603594	0.833232412	0.840195711	0.82892769	0.867603892	0.865327526	0.764128791	0.888555605	0.124426814
cg02138082	0.788558195	0.566198051	0.816511159	0.817732469	0.819360491	0.813877477	0.812850586	0.860627175	0.664360673	0.905804522	0.24144385
cg10983617	0.79736731	0.560259943	0.971509246	0.971576619	0.96316627	0.969061763	0.97760415	0.969887051	0.917896788	0.986754316	0.068857528
cg02630349	3.172455025	0.020427334	0.980952116	0.98849699	0.98545296	0.990463207	0.990618672	0.991469006	0.969071124	0.995632486	0.026561362
cg03055733	2.26686613	0.073168186	0.881357174	0.869976582	0.8935726	0.888410252	0.885380089	0.879305502	0.860441157	0.919892609	0.059451452
cg07407159	1.896403571	0.124567514	0.860314371	0.866001895	0.889116391	0.881536108	0.90580303	0.877694602	0.828601161	0.963718285	0.135117124
cg16657578	0.663956425	0.653573154	0.95937266	0.967223891	0.965228198	0.963039182	0.958462606	0.963029242	0.942414859	0.979390523	0.036975664
cg05719911	5.288861811	0.001337658	0.875709364	0.884768094	0.903000086	0.87344684	0.899905012	0.900822929	0.850229037	0.932395009	0.082165972
cg09134969	6.18408034	0.000473076	0.752540337	0.747122802	0.796392357	0.776697644	0.775173283	0.751073655	0.702430967	0.813619159	0.111188192
cg02635644	0.779241155	0.5725171	0.984480978	0.981818336	0.982649764	0.977141411	0.981358742	0.984348818	0.961747323	0.992380753	0.03063343
cg01711077	11.64640657	2.60E-06	0.46358121	0.498398531	0.463974003	0.490688594	0.639859157	0.612435749	0.318388418	0.674892197	0.356503779
cg07501049	1.136582141	0.362809592	0.984815989	0.987164918	0.989223932	0.986031762	0.985423175	0.98555391	0.977670466	0.992823691	0.015153225
cg14253035	2.27411048	0.07241264	0.825711549	0.824653618	0.851181871	0.815683218	0.838571552	0.829195637	0.76170279	0.873007561	0.111304771
cg12469361	2.218445467	0.078427906	0.915666729	0.915606879	0.925834741	0.918063981	0.901622194	0.909796825	0.87811898	0.944551818	0.066432838
cg24685837	0.833303439	0.536417377	0.724781557	0.75400018	0.740323953	0.740879033	0.747084571	0.736615448	0.635409101	0.778479517	0.143070415
cg17165303	0.804662609	0.555369617	0.924278249	0.937366957	0.924132526	0.937872492	0.928012316	0.93488578	0.885132518	0.964342999	0.07921048
cg20988802	3.170202503	0.020490844	0.804223013	0.831848238	0.830942597	0.835097458	0.831936924	0.826750641	0.758020311	0.856073516	0.098053205
cg22379708	14.65306878	2.71E-07	0.69853687	0.745862382	0.694205745	0.780944817	0.834554354	0.840740642	0.593389811	0.850477875	0.257088064
cg16026189	3.103258318	0.022475279	0.875871832	0.883110938	0.889336096	0.892907499	0.871434331	0.871138287	0.853387809	0.910783354	0.057395544
cg18380070	7.895246308	7.66E-05	0.885945666	0.900096085	0.893485673	0.905898694	0.886179181	0.87412666	0.859480167	0.918649533	0.059169365
cg02494066	13.77498248	5.07E-07	0.854000663	0.861229738	0.784820836	0.799532779	0.736957723	0.718882177	0.686806925	0.906823086	0.220016161
cg09792712	1.409636636	0.249168309	0.841231144	0.867968084	0.843848325	0.855010256	0.844798531	0.846418655	0.798167836	0.888623734	0.090455899
cg15469001	8.486511511	4.27E-05	0.777715853	0.793720532	0.798736921	0.765498514	0.821846609	0.818093324	0.746623791	0.851329199	0.104705408
cg08387293	26.72778363	3.30E-10	0.776705757	0.773758119	0.764603347	0.679149052	0.709120752	0.696897018	0.639686487	0.821939351	0.182252864
cg24730157	11.32169139	3.39E-06	0.953858504	0.958966636	0.963394384	0.893133996	0.961527392	0.964591909	0.823767803	0.981681051	0.157913247
cg06978943	1.339833437	0.274672998	0.976454504	0.971505543	0.974233443	0.966511865	0.972732791	0.980583388	0.948215656	0.991042156	0.0428265
cg13244315	37.52868056	4.93E-12	0.940362241	0.953637208	0.947669452	0.723837865	0.979157528	0.97491182	0.601519289	0.990121863	0.388602574
cg08480609	39.09545017	2.92E-12	0.894849812	0.901528086	0.922046676	0.781887726	0.910932404	0.909627903	0.714598934	0.950615982	0.236017049
cg03120284	22.54687056	2.45E-09	0.743160867	0.772869731	0.754746144	0.639148082	0.791457035	0.791692711	0.560146093	0.80743673	0.247290637
cg10490668	2.546455005	0.049091716	0.898357956	0.882510425	0.907368323	0.894033625	0.887222442	0.897419873	0.859000949	0.922507624	0.063506675
cg22627753	46.5239007	3.06E-13	0.488272337	0.522047017	0.600894484	0.504825503	0.894965602	0.872592997	0.324740935	0.921683305	0.59694237
cg04559824	5.613185664	0.000911138	0.74531889	0.75549191	0.763047695	0.778220895	0.775172543	0.777456303	0.705473919	0.795276276	0.089802357
cg07912402	0.530027087	0.751728983	0.99094211	0.990705855	0.988425549	0.990080805	0.990822196	0.990108977	0.980804025	0.995552773	0.014748747
cg04274259	2.608800847	0.044935122	0.822127962	0.816668854	0.825474164	0.81241232	0.836089421	0.839658436	0.780696038	0.849016611	0.068320573
cg16903000	0.409289714	0.838493539	0.90915567	0.907366335	0.918490159	0.909448526	0.904989408	0.906421704	0.864877568	0.941726583	0.076849015
cg12483930	1.243465948	0.3137781	0.838516013	0.849947493	0.828806944	0.835828541	0.832613934	0.827961492	0.803782785	0.878607894	0.074825109
cg02415349	2.291448396	0.070636416	0.869070586	0.876212462	0.886616354	0.887868106	0.892229234	0.893424497	0.832643519	0.908447267	0.075803748
cg14252395	9.933693878	1.11E-05	0.683941763	0.749107674	0.687700038	0.760321164	0.820100363	0.802210509	0.548641416	0.838140561	0.289499144
cg08262378	2.198795015	0.080670321	0.768729894	0.765109297	0.78528264	0.759088764	0.764126308	0.756210922	0.726064355	0.813507599	0.087443244
cg08530610	12.07730758	1.84E-06	0.624595033	0.697657147	0.65387694	0.685238755	0.790653246	0.773317777	0.515227976	0.824900521	0.309672545
cg13439946	6.422972512	0.000362296	0.758139374	0.736349267	0.852337276	0.781540641	0.851607514	0.877773754	0.655669132	0.934180168	0.278511035
cg12184864	3.37043935	0.01557415	0.08261904	0.080949696	0.089817943	0.09361582	0.101513302	0.113697001	0.059544379	0.141883723	0.082339344
cg21607076	1.64142551	0.179486669	0.044639465	0.031673551	0.04031574	0.040550365	0.046634563	0.043304254	0.012423361	0.063765194	0.051341833
cg12647165	2.093837207	0.09379277	0.032673706	0.017176385	0.024641594	0.01885668	0.01791386	0.024970668	0.00695932	0.056107795	0.049148475
cg02482614	3.14214389	0.021299415	0.027392167	0.026839661	0.025059016	0.02808104	0.039242936	0.030252206	0.011564834	0.058610026	0.047045192
cg17098415	6.665765683	0.000277458	0.054478301	0.056319294	0.045273651	0.055450828	0.072097341	0.068361803	0.034154195	0.082715689	0.048561493
cg08459564	5.514726774	0.001022858	0.066341764	0.077066891	0.071089621	0.070146618	0.083872348	0.088784938	0.05408147	0.100155238	0.046073769
cg18172484	8.993942209	2.63E-05	0.509193592	0.471288231	0.495667826	0.473915986	0.414812023	0.394430073	0.334580674	0.551937244	0.217356571
cg04919596	1.746420834	0.154475272	0.272207239	0.281249901	0.279898033	0.300208201	0.335709885	0.338363555	0.197565936	0.471372984	0.273807048
cg24678117	1.951148749	0.115143337	0.853498816	0.846744175	0.881031577	0.857578107	0.839247868	0.844262109	0.797822928	0.912875454	0.115052526
cg22169680	33.89532689	1.79E-11	0.780982786	0.779001562	0.774419748	0.713477816	0.696996282	0.7019239	0.670348292	0.813169948	0.142821656
cg10720997	9.570980043	1.54E-05	0.083705497	0.038741208	0.067493695	0.035476142	0.024480681	0.022963451	0.007963379	0.163986434	0.156023055
cg09123721	6.506976559	0.000330188	0.650683599	0.565664609	0.598082515	0.520516985	0.470889431	0.472328354	0.383111458	0.748072428	0.36496097
cg11405655	5.565298345	0.000963768	0.109246754	0.182252975	0.147930385	0.162903897	0.18468265	0.193179192	0.096486625	0.249182275	0.15269565
cg25523405	4.162970639	0.005434967	0.046631371	0.047373462	0.047546762	0.049347885	0.058657466	0.056498945	0.035916677	0.06273418	0.026817503
cg02105666	0.440955032	0.816302663	0.014072755	0.015351195	0.01266474	0.01573586	0.014709563	0.013763016	0.0086999	0.025737558	0.017037658
cg21139076	2.645481683	0.042660439	0.028077543	0.034998984	0.032099133	0.038333241	0.041013303	0.047726187	0.019232711	0.083094095	0.063861385
cg07549208	4.322064253	0.004428673	0.071712711	0.094852266	0.078204258	0.087275085	0.101947892	0.10961952	0.054127124	0.149288219	0.095161095
cg21779088	8.005580046	6.86E-05	0.907585789	0.901889441	0.894801776	0.794220316	0.880014366	0.888056875	0.718852958	0.934631219	0.215778261
cg26614117	4.131330918	0.005662344	0.555826403	0.517647836	0.529512641	0.492316013	0.544293455	0.536287706	0.452185077	0.585708781	0.133523704
cg06095202	5.46415001	0.001085803	0.768953864	0.792226495	0.809064719	0.794276794	0.779140775	0.809121564	0.756392072	0.837580238	0.081188166
cg04891761	0.840271574	0.531867473	0.524715862	0.530851434	0.529554931	0.551389572	0.524429525	0.531013594	0.478546768	0.577176707	0.098629939
cg15500259	2.709938164	0.038946295	0.736602219	0.715421461	0.764470999	0.74687688	0.739535131	0.730523731	0.6695708	0.788240775	0.118669975
cg06973463	0.652015385	0.662217548	0.921566652	0.913106815	0.919192798	0.908370371	0.914393529	0.914524817	0.888376605	0.939137833	0.050761229
cg10955566	0.745558145	0.595678163	0.836850094	0.809302513	0.83990662	0.817509983	0.811305159	0.812287995	0.719995403	0.876845836	0.156850433
cg08709360	3.094032787	0.022764038	0.966641481	0.946903423	0.956373066	0.931568623	0.922640997	0.918771094	0.850628994	0.981535377	0.130906382
cg01244934	4.688149009	0.002788032	0.880230937	0.86660448	0.888758385	0.845500703	0.836377685	0.845919721	0.781825929	0.918451956	0.136626028
cg15899727	19.91662802	1.00E-08	0.824172231	0.811917568	0.791213919	0.784969421	0.731618491	0.692309591	0.646088282	0.850891406	0.204803124
cg18432292	5.988105541	0.000590739	0.329364498	0.280024275	0.339918475	0.251905628	0.274258578	0.276886516	0.208003115	0.413534778	0.205531663
cg24475622	2.925105907	0.028791188	0.083944082	0.067642481	0.069610186	0.068960789	0.089331731	0.087172352	0.046794065	0.122728065	0.075934
cg07147720	3.892916776	0.007732887	0.035108315	0.036255738	0.0463794	0.042578006	0.054334085	0.050112137	0.009888757	0.061026731	0.051137974
cg24047311	5.191639274	0.00150338	0.013257393	0.015512394	0.009013904	0.015377208	0.016216532	0.020976877	0.004230541	0.02852113	0.024290589
cg16095440	0.584373198	0.711711348	0.007089915	0.006416543	0.009306678	0.008449893	0.006907725	0.008824968	0.003203216	0.017173527	0.013970311
cg08750554	7.492836557	0.000115395	0.24808414	0.245734207	0.227690203	0.209766836	0.208536896	0.209827957	0.178705896	0.275876749	0.097170853
cg26702212	14.67587309	2.67E-07	0.650161919	0.700589396	0.606228677	0.70517137	0.672414985	0.66639241	0.551764684	0.725873613	0.174108929
cg24517686	24.38125014	9.83E-10	0.687003687	0.727387844	0.683744696	0.594925014	0.72085537	0.738747307	0.539219011	0.7618612	0.222642189
cg20685419	1.544911312	0.205893766	0.554708087	0.587883388	0.58389311	0.578704914	0.60489423	0.551659388	0.467359435	0.642490738	0.175131303
cg27222785	19.848141	1.04E-08	0.814646856	0.805171507	0.814286021	0.798298369	0.755516268	0.725651795	0.697907123	0.850332689	0.152425565
cg09864227	10.58121328	6.32E-06	0.606658499	0.670360782	0.599958496	0.659031791	0.838357971	0.83383574	0.412437623	0.880000214	0.467562591
cg07181843	8.503856361	4.20E-05	0.736136384	0.746345031	0.757055883	0.712591159	0.684460803	0.728361182	0.656211955	0.789419138	0.133207183
cg08007197	2.530306885	0.050231364	0.680330576	0.695908974	0.710622071	0.696685808	0.722299829	0.732425098	0.61243684	0.766057609	0.153620769
cg14854474	3.058583685	0.023909979	0.809116851	0.864091795	0.859313247	0.81203048	0.878891335	0.899609536	0.704007558	0.952218514	0.248210956
cg01518906	1.619821361	0.18509917	0.533808842	0.551591882	0.559613525	0.552340158	0.56908793	0.593353741	0.488752626	0.617007457	0.128254831
cg14964771	1.451057404	0.235087211	0.451092482	0.463731395	0.463388725	0.465089487	0.474563405	0.483216227	0.427806528	0.526481259	0.098674731
cg23657003	4.494261718	0.003557203	0.086113825	0.073168741	0.071692045	0.071014814	0.090286578	0.082859363	0.050337249	0.102761054	0.052423805
cg15576492	1.333934322	0.276934253	0.114368542	0.087564865	0.076403721	0.066066186	0.08166383	0.067783162	0.028155442	0.211177981	0.183022539
cg11200797	3.326653661	0.016532542	0.848725891	0.852177517	0.858427501	0.804928109	0.862543294	0.86916999	0.744145562	0.903817283	0.159671721
cg16383573	1.657519908	0.175412639	0.86464279	0.869973899	0.88108682	0.864003233	0.86583767	0.873156427	0.842752378	0.900361592	0.057609214
cg00305285	5.044407587	0.001796959	0.830935198	0.8477465	0.850917716	0.794506347	0.858099421	0.874606358	0.742913462	0.902770798	0.159857335
cg24488772	0.950909473	0.46303804	0.924686984	0.920299679	0.92794546	0.920624819	0.914634272	0.921108829	0.895573808	0.952406155	0.056832347
cg24378253	2.628786863	0.043680666	0.978111608	0.984416266	0.987861182	0.982355515	0.980422382	0.986280724	0.9691967	0.993746356	0.024549656
cg04794393	0.732405787	0.6048493	0.975452493	0.977606294	0.978605922	0.974964748	0.972397342	0.977235034	0.957679066	0.992222126	0.03454306
cg17840536	0.709888834	0.620703372	0.929313669	0.929869666	0.926554951	0.926334663	0.922553888	0.933337841	0.90317324	0.951757138	0.048583898
cg19758750	3.202798074	0.019591514	0.827327347	0.823597166	0.849316498	0.829532443	0.831788312	0.835178009	0.80975396	0.862887943	0.053133982
cg18024260	1.082560786	0.38996978	0.992312479	0.990092753	0.989779061	0.986136173	0.990591218	0.990956071	0.977360581	0.996521426	0.019160845
cg12924059	3.267278478	0.017931531	0.893354128	0.885439838	0.914092928	0.899534072	0.89039304	0.889913697	0.848225266	0.927253267	0.079028001
cg15099245	3.763296937	0.009179693	0.784283409	0.796015725	0.81127326	0.780682908	0.815143207	0.810490225	0.750175832	0.844192872	0.094017041
cg08039585	4.022528717	0.006523709	0.860334965	0.871608819	0.874354717	0.848879178	0.876252233	0.882292842	0.813276496	0.89932733	0.086050834
cg19734301	12.53993341	1.28E-06	0.681745519	0.726190645	0.682943363	0.723275204	0.760299077	0.749297575	0.612169803	0.768553609	0.156383806
cg08470135	3.180120801	0.020212729	0.843044567	0.852198186	0.865015915	0.863314284	0.847330113	0.868384099	0.828138853	0.887134911	0.058996058
cg05035248	0.788973941	0.565916999	0.989581425	0.991902885	0.99096869	0.990157765	0.990125059	0.987905709	0.981522425	0.997284611	0.015762185
cg05041517	1.808602031	0.141302812	0.647353573	0.665390469	0.664087841	0.639973328	0.672319503	0.686986359	0.594429942	0.719945429	0.125515487
cg15207999	41.53715177	1.34E-12	0.82714141	0.833026397	0.837120502	0.740806336	0.838967726	0.840873456	0.710353304	0.86003471	0.149681406
cg26338735	26.79027581	3.21E-10	0.879746277	0.882246003	0.889777731	0.791521708	0.866920351	0.871310645	0.775462064	0.917106059	0.141643996
cg24437834	1.807886434	0.141447938	0.818033757	0.831951597	0.838540386	0.840072647	0.83596847	0.832637539	0.795528752	0.860037329	0.064508577
cg15565004	10.66878283	5.86E-06	0.657900683	0.663435747	0.716789048	0.652927876	0.763849665	0.746528769	0.552073816	0.79310663	0.241032814
cg19999567	0.769482858	0.579176966	0.908218622	0.921865247	0.910146558	0.906053712	0.89950409	0.911429334	0.875280256	0.963948471	0.088668215
cg19856606	0.797524605	0.560154239	0.91374674	0.920246765	0.918757686	0.913154158	0.9036798	0.921065005	0.881882787	0.952157862	0.070275075
cg12743165	8.674903943	3.56E-05	0.832958734	0.845110205	0.850591946	0.792932072	0.840172973	0.848470569	0.763726216	0.866892967	0.103166751
cg04315086	1.459278063	0.232382328	0.937406534	0.940354368	0.949117409	0.936334326	0.953121701	0.935851332	0.917732063	0.983727026	0.065994963
cg09358422	0.563819919	0.72684943	0.981728917	0.977859688	0.981339231	0.9744826	0.9819921	0.977193112	0.947860647	0.990266462	0.042405815
cg24523322	2.944842558	0.028008773	0.987384384	0.981672557	0.991803598	0.989148938	0.990073137	0.986530637	0.968014352	0.995369309	0.027354957
cg12612065	1.317685607	0.283250332	0.890571712	0.890374749	0.897592064	0.889336521	0.890671505	0.90404537	0.857512207	0.928746834	0.071234627
cg16060740	0.307355875	0.904620734	0.881300146	0.877146751	0.876275074	0.868231627	0.881720855	0.880137374	0.827980999	0.918922505	0.090941505
cg13870982	2.138486844	0.087965672	0.865795546	0.863965214	0.889739559	0.871014682	0.874528445	0.867194369	0.825406743	0.917677324	0.092270581
cg14010231	5.613601496	0.000910695	0.91627651	0.889957719	0.923062942	0.90031799	0.905042692	0.902919266	0.872703072	0.934508019	0.061804946
cg22343299	2.308711791	0.06891182	0.991835453	0.990915554	0.988347251	0.987659357	0.990477279	0.990849889	0.982096897	0.993969956	0.011873059
cg17596279	1.580101407	0.195861201	0.823463547	0.826877386	0.834472206	0.834006285	0.836881529	0.815409091	0.781440436	0.860279503	0.078839067
cg15322667	25.15011343	6.81E-10	0.83273298	0.839610726	0.853981502	0.734209924	0.83061842	0.835899772	0.711896093	0.872065382	0.16016929
cg00648573	2.212539058	0.079095201	0.908024818	0.892627737	0.918219912	0.906941843	0.898343236	0.901430756	0.879925318	0.944846823	0.064921506
cg11144217	3.235744931	0.0187242	0.971822091	0.976455035	0.97833692	0.97102754	0.968746019	0.968912872	0.958962461	0.984249536	0.025287075
cg10782633	0.654722809	0.660254456	0.989165839	0.991104612	0.993133627	0.989660772	0.990724806	0.990972515	0.982237226	0.997634351	0.015397126
cg27169685	1.010670825	0.428657408	0.870613439	0.870454466	0.889203867	0.880134975	0.867418837	0.870741788	0.840794885	0.928934332	0.088139448
cg06727198	2.288100203	0.070975946	0.853052244	0.848671768	0.872215002	0.869812806	0.854073056	0.855046112	0.825820901	0.889893926	0.064073026
cg06181703	26.2714703	4.05E-10	0.942918624	0.95659837	0.91209186	0.778239594	0.952693718	0.961103097	0.68782476	0.972904315	0.285079555
cg23812948	0.837311584	0.533797252	0.917392295	0.928553776	0.917473378	0.910260772	0.928390104	0.933777639	0.886469503	0.979856199	0.093386696
cg26040075	158.6285513	1.24E-20	0.174436718	0.190297342	0.402990063	0.614425826	0.626405381	0.622190755	0.102060117	0.651644767	0.54958465
cg05007472	1.966598716	0.112614518	0.970933896	0.974772456	0.974156737	0.976529687	0.965495327	0.969898257	0.957915904	0.987263906	0.029348002
cg01881456	2.980165784	0.026663041	0.874041102	0.889725364	0.881769754	0.871257249	0.90293086	0.906218101	0.8414164	0.933144863	0.091728463
cg00546078	10.06149051	9.94E-06	0.952624369	0.958726952	0.874024523	0.968001659	0.969622763	0.969856721	0.783340177	0.98894302	0.205602844
cg16685990	16.00056657	1.09E-07	0.956770866	0.974071509	0.885827523	0.97391766	0.975242267	0.976110389	0.797733673	0.989811385	0.192077712
cg19860160	50.79818463	9.59E-14	0.910071543	0.894554365	0.903001039	0.905515391	0.817496447	0.781238819	0.754123295	0.92650944	0.172386145
cg26405545	1.581285586	0.195531851	0.87747655	0.869038999	0.882261027	0.87696633	0.858618364	0.865074858	0.837808715	0.908577848	0.070769133
cg20961824	5.272000373	0.001364953	0.869823412	0.882530447	0.890025356	0.849324864	0.883102735	0.888521952	0.832447757	0.922076598	0.089628841
cg11754357	22.96268843	1.98E-09	0.806375058	0.814805269	0.843087965	0.870086074	0.873875637	0.858911925	0.77048696	0.891992003	0.121505043
cg05527091	0.8812488	0.505613404	0.989230211	0.990195227	0.990130269	0.986040103	0.988912749	0.98926419	0.97993805	0.996171613	0.016233563
cg17034203	4.312071021	0.004485707	0.931052283	0.944636386	0.923063567	0.940900961	0.948579503	0.951968003	0.908529231	0.975554552	0.067025321
cg12137247	1.546792235	0.205345358	0.582570129	0.609565154	0.603581608	0.604165155	0.586347207	0.614409162	0.547680715	0.654647449	0.106966735
cg24709745	3.137740655	0.021429288	0.905301389	0.894262464	0.9195694	0.909911534	0.898867686	0.89838157	0.874692388	0.938413095	0.063720707
cg08927102	0.605929664	0.695865022	0.949305692	0.949511543	0.952276525	0.944229447	0.947420713	0.945244199	0.930456429	0.960248751	0.029792322
cg27302190	2.397606717	0.060686707	0.855439319	0.850045489	0.867251904	0.847989477	0.856253019	0.83586331	0.803828828	0.883043503	0.079214675
cg18025136	1.017256323	0.424991884	0.268451355	0.225064881	0.272413731	0.286641142	0.25368368	0.266448245	0.17949228	0.440649041	0.261156761
cg24638131	0.22549231	0.948569712	0.063814184	0.050922315	0.053107223	0.054951843	0.057500012	0.05326336	0.021229488	0.116083343	0.094853854
cg14981312	3.96476884	0.007035986	0.044539765	0.045170634	0.034539296	0.054715525	0.035996453	0.033377272	0.021419047	0.071631314	0.050212267
cg09383789	2.231675205	0.076953858	0.060449518	0.05723732	0.050376182	0.050625888	0.061437969	0.057433215	0.039652507	0.077407118	0.037754611
cg20945607	0.933768714	0.473267716	0.014093727	0.01765829	0.013852182	0.01269346	0.011755379	0.015128416	0.0028962	0.032215498	0.029319298
cg26541516	4.69598675	0.002760897	0.048832225	0.055738203	0.051699529	0.050210226	0.0613502	0.061274724	0.043173994	0.069614063	0.026440069
cg03956833	6.724724363	0.000260222	0.061413782	0.072531115	0.06834155	0.065486897	0.076617327	0.083792922	0.045197609	0.090467557	0.045269948
cg08881995	0.714940369	0.617130493	0.012064115	0.010861719	0.006466273	0.008956663	0.010052921	0.010313157	0.003054878	0.03000146	0.026946582
cg03705284	0.797650031	0.560069959	0.013826233	0.012218267	0.014648703	0.011894088	0.014135266	0.012152257	0.006984163	0.024455044	0.01747088
cg15030799	1.71975335	0.160486105	0.010206524	0.011775807	0.010411989	0.005528916	0.010085129	0.006075745	0.003484496	0.023639045	0.020154549
cg20156053	12.2910721	1.56E-06	0.067176983	0.080460075	0.084223272	0.079090161	0.099677687	0.094006181	0.061174352	0.119927881	0.05875353
cg10126324	0.34588248	0.880802056	0.461315953	0.431447017	0.426053076	0.436184076	0.43804611	0.448293152	0.342073728	0.573881704	0.231807976
cg06036677	2.954466297	0.02763529	0.539211486	0.486890201	0.530186625	0.524367414	0.490769137	0.490723182	0.448558231	0.616800309	0.168242078
cg10579718	4.161383239	0.005446143	0.682150037	0.652074044	0.678677811	0.644802951	0.64779647	0.617147428	0.56814358	0.748522006	0.180378426
cg16679343	18.13806641	2.83E-08	0.439716655	0.400908745	0.420919717	0.350584321	0.349186708	0.327847175	0.280212325	0.490993801	0.210781476
cg19626656	6.811917313	0.000236783	0.711253472	0.674359639	0.713517223	0.675451705	0.616772068	0.588317255	0.548742536	0.818795995	0.270053459
cg10026356	11.94919586	2.04E-06	0.93254348	0.936299697	0.928265788	0.896935007	0.941464011	0.939221478	0.875422132	0.960898268	0.085476135
cg27582017	0.100168154	0.991332357	0.01874018	0.016667236	0.016589784	0.017063517	0.018625959	0.017849927	0.003876741	0.034530108	0.030653368
cg10113217	24.59174444	8.88E-10	0.561490248	0.670386294	0.506368213	0.570705363	0.724460055	0.660223155	0.429866549	0.761776325	0.331909776
cg08899471	2.028559577	0.103018068	0.915830956	0.90987532	0.920502511	0.906938955	0.896335589	0.898107445	0.882587405	0.960440688	0.077853283
cg23926866	24.66788106	8.56E-10	0.602129044	0.591457153	0.566723443	0.520251183	0.444648189	0.416218785	0.36330972	0.639760746	0.276451026
cg20619296	3.160144998	0.020776935	0.89939428	0.909889521	0.904752848	0.901747966	0.931672303	0.929368312	0.865588152	0.942887532	0.07729938
cg18329352	1.377762928	0.260531554	0.764232846	0.796366645	0.782980027	0.785832634	0.765913252	0.783156991	0.724018215	0.833855482	0.109837266
cg25973293	0.198863916	0.96043596	0.89372889	0.89887287	0.897619593	0.885155626	0.896599658	0.902242023	0.823833149	0.928272893	0.104439744
cg27582546	39.74373121	2.37E-12	0.470122221	0.654221808	0.302064415	0.646049655	0.819260431	0.823575072	0.141249915	0.855373111	0.714123196
cg03520879	2.902196167	0.029727884	0.83323333	0.845037043	0.864312039	0.84748313	0.856088727	0.853630191	0.809871906	0.879255707	0.069383801
cg06798288	5.867779807	0.000678056	0.674280855	0.717390054	0.718358483	0.788569651	0.767618803	0.745642967	0.543215761	0.810145647	0.266929886
cg23035597	1.716266866	0.16128863	0.817583907	0.820580337	0.829453165	0.813334497	0.823687434	0.807681777	0.780938219	0.850048679	0.069110459
cg02838683	1.87348932	0.128735914	0.833745447	0.835966301	0.857359729	0.853926803	0.833814293	0.839077757	0.806505208	0.890355775	0.083850567
cg22512779	17.17918786	5.10E-08	0.63660499	0.708688016	0.671408541	0.751020336	0.787161333	0.780003907	0.522457116	0.799682739	0.277225623
cg23622235	2.01593983	0.10490389	0.88502079	0.907697069	0.88135918	0.898012502	0.898952276	0.888307101	0.849565735	0.92757321	0.078007475
cg05655247	6.520034558	0.000325474	0.76315286	0.793204817	0.778013587	0.829853567	0.84334898	0.841947735	0.664576768	0.863356171	0.198779404
cg17094363	3.514808136	0.012805009	0.943503202	0.940081043	0.926495355	0.940211373	0.94835756	0.948633514	0.894551298	0.958683456	0.064132158
cg09146328	1.060080928	0.401753721	0.792729167	0.78481447	0.795300105	0.770470199	0.785302469	0.779567349	0.743276709	0.826692719	0.083416009
cg07179016	11.18589989	3.79E-06	0.588061309	0.674076122	0.613159151	0.685975074	0.828379599	0.826726363	0.450805459	0.883427947	0.432622488
cg07203151	3.223549098	0.01904049	0.824728428	0.841064635	0.821282386	0.801311425	0.858030464	0.856456851	0.749123791	0.887763863	0.138640071
cg11750929	45.41227775	4.20E-13	0.889227083	0.892746265	0.887876789	0.881077933	0.820923647	0.781317518	0.748149243	0.914914713	0.16676547
cg01776299	330.7825593	2.78E-25	0.901173315	0.884536318	0.89303085	0.8975605	0.736192199	0.646249021	0.616914026	0.914636356	0.29772233
cg00300303	320.3349695	4.45E-25	0.849379699	0.814048841	0.790011983	0.809653866	0.474082738	0.431241059	0.388310784	0.883073523	0.494762739
cg09032281	2.428675686	0.058054348	0.876690927	0.874494852	0.879932854	0.875814772	0.860432304	0.859250515	0.832264777	0.913271951	0.081007174
cg02852398	19.94178418	9.90E-09	0.845617877	0.832553426	0.83028259	0.780952882	0.741072392	0.729555895	0.660722598	0.868698236	0.207975639
cg18272703	0.503744061	0.77099874	0.923340329	0.923631059	0.929089894	0.922218884	0.928929221	0.922580091	0.897910995	0.947811057	0.049900061
cg05528516	5.737940819	0.000787817	0.751502231	0.74249565	0.792958655	0.676056139	0.871678493	0.862742619	0.504351581	0.886891159	0.382539578
cg13361271	3.569887409	0.011888901	0.693461329	0.706607877	0.718593831	0.680624331	0.721817676	0.720615844	0.612228159	0.739707718	0.127479559
cg15822328	132.6206222	1.62E-19	0.403815009	0.504020791	0.4082405	0.131895931	0.634250628	0.62551257	0.10334349	0.678182544	0.574839054
cg19925558	22.62901075	2.35E-09	0.066423012	0.111203539	0.08328959	0.06488978	0.09119212	0.096510194	0.053114288	0.124842879	0.071728591
cg22433276	0.503889824	0.770892206	0.011887862	0.014389856	0.015499257	0.013031961	0.01274454	0.014332614	0.006587373	0.026568109	0.019980736
cg03128133	4.673133242	0.002840808	0.048497552	0.052338027	0.052331204	0.047538627	0.058816809	0.061617954	0.040836295	0.072654246	0.031817951
cg06615380	6.681219744	0.000272826	0.022847602	0.023997114	0.021827694	0.018455342	0.023525284	0.030287762	0.013964882	0.034159542	0.02019466
cg11071912	77.82312216	2.94E-16	0.441417827	0.653471861	0.327357659	0.274996479	0.669631199	0.598315403	0.211449859	0.706394961	0.494945102
cg00812770	48.199316	1.92E-13	0.572317335	0.719476199	0.474012492	0.416675653	0.731969532	0.714909442	0.331111479	0.754358994	0.423247515
cg16254267	62.71047777	5.67E-15	0.747366178	0.805481101	0.738683322	0.561334743	0.849039957	0.839319603	0.49291271	0.87468118	0.38176847
cg12274407	5.357758757	0.001231987	0.867388864	0.903823811	0.851175482	0.844676105	0.876312309	0.906940279	0.776170939	0.937066418	0.160895479
cg14824543	3.087179868	0.02298103	0.84141868	0.886307579	0.847654217	0.854818647	0.859259183	0.846125855	0.803448479	0.911243775	0.107795297
cg21862126	21.74054307	3.72E-09	0.713059225	0.740065874	0.606044068	0.594646292	0.530330343	0.506921011	0.421610403	0.789601753	0.36799135
cg12097325	9.955782725	1.09E-05	0.761085606	0.743608668	0.614946316	0.592775896	0.515841675	0.52669522	0.379053869	0.845519497	0.466465627
cg15207968	0.895159088	0.496901306	0.889384387	0.905770533	0.906576584	0.889649922	0.903487752	0.903394322	0.8628862	0.948717291	0.085831092
cg12658052	51.43736042	8.12E-14	0.618218404	0.621844022	0.730310169	0.755139473	0.822155209	0.815346292	0.586231888	0.837170804	0.250938916
cg12755103	23.43972328	1.56E-09	0.895384445	0.915741313	0.88701514	0.778229552	0.890544444	0.91794396	0.728059908	0.931433898	0.20337399
cg19708306	9.436098025	1.74E-05	0.753988066	0.861691696	0.770815824	0.765799333	0.853121683	0.869745929	0.627179535	0.899196184	0.272016649
cg23259694	2.49927626	0.052498151	0.984144143	0.986930185	0.984961167	0.976697132	0.985363554	0.983555496	0.965755838	0.993511305	0.027755466
cg24158844	13.71956409	5.28E-07	0.131138501	0.06889272	0.123075167	0.04229316	0.088379287	0.06146816	0.029999237	0.199708574	0.169709337
cg25772221	53.97453498	4.28E-14	0.162361467	0.078016831	0.154855764	0.031518101	0.061382014	0.048258078	0.020484521	0.207617299	0.187132777
cg02854937	53.29465899	5.07E-14	0.277298482	0.162852122	0.259125297	0.100865015	0.121742449	0.114833672	0.084517194	0.332500283	0.247983089
cg25340711	2.433595599	0.057648333	0.959322643	0.959575354	0.955461964	0.960870172	0.947627666	0.92657037	0.854676305	0.980174404	0.125498099
cg03228985	0.877028931	0.508276666	0.925984461	0.924836786	0.937312074	0.927645016	0.923433435	0.921652546	0.898139379	0.960856089	0.062716711
cg16989340	1.250804647	0.310634305	0.5123583	0.489552213	0.535405108	0.542029667	0.534298557	0.51636859	0.415124129	0.60711143	0.191987301
cg20254790	13.37281204	6.82E-07	0.624944658	0.700251072	0.648838143	0.653511367	0.808745229	0.803698842	0.489628751	0.855805895	0.366177144
cg04311266	0.876884068	0.508368261	0.860009779	0.874828093	0.872128324	0.867479832	0.867868204	0.883333167	0.821350157	0.90600142	0.084651263
cg05929553	0.892866378	0.49833013	0.925902801	0.919163991	0.930596783	0.922359878	0.917004166	0.920561143	0.902056013	0.954246854	0.052190841
cg10399850	0.994786505	0.437599535	0.881301254	0.88313973	0.899091518	0.892927151	0.890599978	0.896320107	0.860440643	0.92850526	0.068064617
cg12806826	4.314649692	0.004470916	0.841605221	0.845364375	0.868012899	0.842648147	0.842805582	0.850863936	0.818539166	0.87797655	0.059437385
cg15988843	1.690559977	0.167327691	0.046019665	0.026521322	0.037687821	0.025715541	0.026886984	0.028088845	0.004479407	0.078442016	0.073962609
cg23891858	1.677903451	0.170381133	0.142577297	0.164779295	0.168072428	0.176537378	0.160658189	0.153155676	0.112128598	0.202014765	0.089886167
cg20256117	0.636044997	0.673831575	0.033985536	0.042485673	0.028301832	0.033828202	0.037614893	0.036755471	0.01408021	0.062752065	0.048671855
cg14288281	0.679146116	0.642632029	0.096343977	0.06852386	0.079192834	0.072451225	0.095690214	0.090943566	0.034176349	0.177884737	0.143708388
cg07213830	206.942455	2.65E-22	0.697458755	0.641159887	0.454005925	0.328641279	0.106003823	0.157528089	0.068238176	0.752053483	0.683815307
cg07718444	166.0072972	6.46E-21	0.655453236	0.581902821	0.425511116	0.292795209	0.179673898	0.19766489	0.161765074	0.692545791	0.530780717
cg02971920	0.538433176	0.745546637	0.914278627	0.908868356	0.916915042	0.909752943	0.914527065	0.913125683	0.896005713	0.931858206	0.035852492
cg06767191	0.814244439	0.548984854	0.88427679	0.882746551	0.894897	0.885824875	0.894478169	0.887296411	0.850214215	0.925244126	0.075029911
cg15688253	2.944024276	0.028040769	0.853641261	0.841340676	0.867687543	0.849262186	0.858140592	0.864359963	0.808989626	0.883641599	0.074651974
cg22864340	5.714813592	0.000809269	0.84341208	0.863525632	0.847416665	0.831467726	0.882284637	0.875618533	0.785655199	0.908565259	0.12291006
cg10335452	4.507482821	0.003498231	0.763117668	0.775609001	0.78855817	0.775465568	0.82300064	0.825631722	0.669186974	0.848056948	0.178869974
cg06193359	4.362654032	0.004204752	0.764143443	0.801774985	0.800687899	0.776241685	0.823096462	0.808415147	0.697904963	0.839705106	0.141800143
cg13560058	8.895223955	2.89E-05	0.733789678	0.772367891	0.769475356	0.642501325	0.789617847	0.772875351	0.571656511	0.81784132	0.246184809
cg00082285	4.042682041	0.006354324	0.805621353	0.808242603	0.830161317	0.771530216	0.799312573	0.796695056	0.741790824	0.84754786	0.105757036
cg05336956	0.208411841	0.956336423	0.339042464	0.329796134	0.324904134	0.345747609	0.32498574	0.335358868	0.243947568	0.40929682	0.165349252
cg21778193	1.963989994	0.113037589	0.76356958	0.727151271	0.726865747	0.695065649	0.677328654	0.681938922	0.580490506	0.842334222	0.261843716
cg15489799	4.172239787	0.00537019	0.492121652	0.522797044	0.441065442	0.44572638	0.533584317	0.491247204	0.374948932	0.573244119	0.198295187
cg22521151	0.98552506	0.442878991	0.851432216	0.848650036	0.861717827	0.851874965	0.855594314	0.850091785	0.832383489	0.878357605	0.045974115
cg00207921	4.334391795	0.004359367	0.708690173	0.732912947	0.739133444	0.742499068	0.773291934	0.771032949	0.638945388	0.806690961	0.167745572
cg20544808	3.008807339	0.025621202	0.841521033	0.840395003	0.861439918	0.83916548	0.827669191	0.828355199	0.780999259	0.876893096	0.095893837
cg18792131	2.337587777	0.066122331	0.978705659	0.963394778	0.975855086	0.969334176	0.977878877	0.976404243	0.934067314	0.99100198	0.056934666
cg14166948	97.29987686	1.31E-17	0.947469489	0.946251296	0.91211155	0.424176165	0.882037619	0.905886068	0.311755198	0.966119925	0.654364727
cg08090385	14.8551875	2.35E-07	0.910087296	0.891307733	0.903907004	0.736363246	0.892986972	0.871034271	0.639527759	0.962365874	0.322838116
cg08474826	685.1135868	5.84E-30	0.775089738	0.775778522	0.75386067	0.313907798	0.795061764	0.802052583	0.297886712	0.823482492	0.52559578
cg20185617	48.23244947	1.90E-13	0.598070646	0.633592084	0.570360952	0.309534544	0.68345111	0.682297774	0.206736188	0.722530916	0.515794728
cg04972348	61.72341418	7.03E-15	0.855671006	0.807158363	0.765195499	0.673144843	0.588771005	0.571130281	0.498833781	0.874349084	0.375515303
cg06618740	50.14796701	1.14E-13	0.85645812	0.821134507	0.801600903	0.747263377	0.644711465	0.6610141	0.601241696	0.890016472	0.288774776
cg15414773	7.455663019	0.000119915	0.652108889	0.683875892	0.688401311	0.589845656	0.623344665	0.642801463	0.523243215	0.718364044	0.19512083
cg21475076	8.176701726	5.78E-05	0.968662378	0.961181221	0.967481697	0.895824462	0.88549082	0.900724474	0.805708437	0.975431478	0.16972304
cg14476334	5.61490861	0.000909302	0.702613308	0.728674662	0.726948624	0.63247918	0.623531511	0.627295758	0.505381849	0.781036989	0.27565514
cg13449535	69.0080587	1.54E-15	0.484681431	0.694096182	0.183133693	0.753308527	0.8442171	0.841898292	0.08981216	0.874592135	0.784779975
cg07123481	114.5186462	1.31E-18	0.604414713	0.683307134	0.480287242	0.745724129	0.74627073	0.74577581	0.447874163	0.777125368	0.329251206
cg14144728	88.43268393	4.99E-17	0.463734386	0.588678044	0.311387919	0.717880585	0.768246662	0.754981758	0.243180985	0.793437064	0.550256079
cg01537494	9.846122473	1.20E-05	0.77021783	0.81178353	0.797284546	0.840220867	0.841901574	0.829500108	0.704586767	0.859566333	0.154979566
cg02825344	13.15482485	8.02E-07	0.732194023	0.778187797	0.786540538	0.805325727	0.804239285	0.793516016	0.657767553	0.816194168	0.158426615
cg02331673	0.12459982	0.985759097	0.850984031	0.850993508	0.848560737	0.847967054	0.8540974	0.847997293	0.811726949	0.873617558	0.061890608
cg11203990	12.98790611	9.10E-07	0.732756862	0.802114865	0.76359156	0.830780504	0.843310269	0.838830154	0.640043468	0.856119297	0.216075829
cg14161399	10.07768805	9.80E-06	0.924285926	0.976353114	0.927526416	0.95539614	0.972761517	0.971298175	0.87317639	0.99127414	0.11809775
cg03003746	31.11744551	5.18E-11	0.96709582	0.959845261	0.956274603	0.827259747	0.976139257	0.97560401	0.753880036	0.983444185	0.22956415
cg13362546	25.94731128	4.70E-10	0.732623784	0.730337202	0.716693117	0.615622145	0.731529806	0.73614649	0.565758702	0.755976417	0.190217715
cg21810793	6.727220127	0.000259518	0.819871222	0.870432475	0.834803719	0.859951576	0.915409395	0.920539981	0.713201789	0.937662315	0.224460527
cg25101291	4.302417915	0.004541534	0.741431972	0.769387091	0.774619744	0.765171999	0.795066212	0.798680962	0.644152851	0.810784218	0.166631367
cg16561256	2.777287822	0.035420314	0.857710836	0.85411837	0.867664372	0.844700968	0.869612472	0.864256422	0.829514928	0.88247839	0.052963463
cg26910384	4.029686629	0.006463011	0.716039133	0.756286295	0.775115293	0.721554347	0.789993932	0.769774187	0.630700986	0.815932707	0.185231721
cg26330479	90.35889071	3.69E-17	0.511309604	0.486772538	0.62663186	0.46960322	0.747253302	0.751777632	0.428915292	0.7953886	0.366473308
cg06967105	49.95442325	1.20E-13	0.414817985	0.425929472	0.509896927	0.382692689	0.638753756	0.6367214	0.338398672	0.670290708	0.331892036
cg00152708	15.81647111	1.23E-07	0.697828884	0.76968227	0.724865058	0.684636167	0.80954163	0.817275593	0.57763896	0.848757932	0.271118972
cg23651812	33.63017717	1.97E-11	0.967110718	0.966608288	0.970263045	0.795750339	0.988802966	0.984872139	0.69856422	0.992258335	0.293694115
cg03528302	26.19632693	4.19E-10	0.737005594	0.749051181	0.740286087	0.642771123	0.879060301	0.856148815	0.567812287	0.915204423	0.347392136
cg12760887	22.39780776	2.64E-09	0.742010265	0.762100684	0.768910689	0.633192468	0.773871415	0.778346559	0.568749569	0.799197315	0.230447747
cg18348086	32.37793481	3.16E-11	0.752426893	0.782543744	0.735854841	0.634104802	0.781105434	0.800287407	0.576567567	0.837864584	0.261297018
cg23731501	97.29950433	1.31E-17	0.813040319	0.827391829	0.832058028	0.51848733	0.84476366	0.834846213	0.409669002	0.878599435	0.468930433
cg14287724	4.604196186	0.003096991	0.447481573	0.48927595	0.586289317	0.577875654	0.641603977	0.617597612	0.351673522	0.743957391	0.39228387
cg25605174	41.93326695	1.19E-12	0.63887075	0.723163116	0.481088146	0.71048182	0.765807316	0.748263682	0.391087022	0.781703824	0.390616802
cg22874652	226.1011319	7.31E-23	0.103463822	0.254423197	0.225166979	0.168225673	0.64114452	0.617516311	0.074838042	0.671428638	0.596590596
cg26578072	4.490123153	0.003575878	0.62440833	0.625588993	0.649120729	0.611397225	0.615780065	0.637178306	0.58733927	0.678991234	0.091651964
cg27631599	0.113599638	0.988444978	0.679915756	0.653264651	0.67743754	0.661421288	0.665393447	0.6656609	0.449498105	0.776932275	0.32743417
cg10056813	4.811511372	0.002391713	0.762299303	0.771427202	0.756111475	0.741880307	0.722203113	0.686983114	0.646364724	0.823441781	0.177077056
cg14709479	0.635356121	0.674333774	0.256910374	0.243896812	0.259126172	0.300513203	0.307716479	0.299256589	0.165975453	0.43869751	0.272722057
cg01961752	1.046786845	0.408856603	0.119496642	0.146391979	0.127617071	0.1393104	0.147016988	0.141951119	0.091795987	0.183666837	0.09187085
cg21288685	15.8862287	1.17E-07	0.087696092	0.084611075	0.084635064	0.084370927	0.100403917	0.113482334	0.07210031	0.118859612	0.046759303
cg10143960	22.39440801	2.65E-09	0.354745337	0.351087442	0.271239358	0.251262557	0.194635337	0.206731184	0.161342144	0.389365447	0.228023303
cg01511231	41.1027986	1.54E-12	0.496505257	0.460086762	0.40111967	0.324314696	0.252074199	0.276507931	0.198320852	0.552210368	0.353889516
cg03278726	1.851673408	0.13283274	0.788860943	0.731412317	0.747652649	0.755487974	0.721309851	0.73152062	0.672723871	0.858124484	0.185400613
cg18770446	4.872264932	0.00221883	0.977010035	0.972106658	0.950683027	0.946646473	0.930819294	0.93108733	0.886859199	0.985496064	0.098636865
cg22047469	7.372815993	0.00013068	0.980890575	0.9837417	0.975221204	0.965710401	0.954356891	0.954894825	0.923022817	0.992824909	0.069802092
cg14793764	5.42156494	0.001141982	0.938395431	0.928364584	0.9363966	0.89995917	0.939728842	0.918642694	0.864674151	0.955438598	0.090764447
cg08933284	16.57654237	7.47E-08	0.61751941	0.671131268	0.66533131	0.576141152	0.726618036	0.702926996	0.509962322	0.753843209	0.243880887
cg18382926	10.74856485	5.48E-06	0.68111926	0.751053411	0.6721321	0.840782366	0.836290589	0.817995242	0.533121691	0.914719627	0.381597936
cg08844387	1.294726981	0.292396511	0.895762584	0.909581123	0.903827445	0.915461453	0.920391491	0.909363883	0.8696771	0.957989626	0.088312525
cg16043700	9.080965531	2.42E-05	0.68891838	0.710093684	0.708600504	0.649890882	0.726174674	0.711551417	0.611861601	0.744915991	0.133054391
cg19584957	138.8192431	8.44E-20	0.862814543	0.869564113	0.856521601	0.703425722	0.869392481	0.870928854	0.676767092	0.888270819	0.211503727
cg07173112	69.15735798	1.49E-15	0.612000256	0.658752528	0.629674878	0.369788339	0.732932119	0.717458967	0.354196064	0.745370311	0.391174247
cg07841371	1890.086332	1.57E-36	0.909436826	0.915482627	0.907220249	0.157343831	0.900477192	0.9046457	0.131926606	0.941724376	0.80979777
cg23275914	855.7489056	2.14E-31	0.868246436	0.860220592	0.872253696	0.203054571	0.838938318	0.86508651	0.183370833	0.907935004	0.724564172
cg14220262	527.593034	2.82E-28	0.730475425	0.776979828	0.731142166	0.114189435	0.728374319	0.721267741	0.084620504	0.811630626	0.727010122
cg02848157	257.5733608	1.09E-23	0.866291079	0.876199678	0.880053164	0.635426911	0.867322286	0.86956499	0.598648999	0.910737446	0.312088447
cg24884961	69.12916831	1.50E-15	0.836447592	0.842360082	0.840934941	0.667203465	0.864775381	0.865767912	0.606060107	0.880545326	0.274485219
cg03340606	5.173712364	0.001536241	0.968832415	0.985611835	0.973647581	0.976296077	0.991816691	0.990791969	0.949626678	0.997727371	0.048100693
cg17510786	5.213776096	0.001463826	0.817300457	0.833778983	0.836833233	0.799556478	0.84866309	0.84113848	0.768538661	0.873783507	0.105244846
cg05706898	3.232586482	0.018805583	0.938363098	0.945317225	0.938613258	0.917657282	0.91863366	0.907654733	0.879445401	0.961789591	0.08234419
cg14008593	30.66518917	6.20E-11	0.500745096	0.502033103	0.479208784	0.694019942	0.673731336	0.623603857	0.401983696	0.733198609	0.331214913
cg00699898	11.05362959	4.24E-06	0.161707916	0.182140007	0.13987891	0.238996681	0.199145891	0.171051745	0.103926457	0.282665213	0.178738756
cg10962754	16.29621073	8.95E-08	0.487937978	0.51032237	0.340933276	0.562282732	0.559075972	0.457991095	0.259868447	0.622322326	0.362453879
cg16366262	4.47956573	0.003623987	0.36082795	0.381670011	0.289830521	0.495034323	0.357836294	0.327295211	0.197555487	0.580189297	0.38263381
cg18312010	58.03510157	1.62E-14	0.275512526	0.264956476	0.299146494	0.220336573	0.096656233	0.108758724	0.082493186	0.36968927	0.287196084
cg18976046	25.69340356	5.28E-10	0.136545953	0.122417051	0.128165254	0.10425543	0.069915114	0.063772297	0.046246728	0.165960675	0.119713947
cg08886036	21.43170991	4.38E-09	0.899424565	0.8862723	0.843014445	0.928572234	0.916460021	0.915376597	0.790566873	0.939119615	0.148552742
cg06440474	6.070256929	0.000538024	0.869015634	0.865180167	0.853507039	0.896736289	0.877030005	0.882359579	0.823437219	0.929407677	0.105970458
cg23087108	112.016695	1.79E-18	0.983961693	0.991357326	0.966410236	0.487576976	0.992865327	0.993216053	0.351937186	0.996868739	0.644931553
cg06910084	12.06829462	1.85E-06	0.853440542	0.800958088	0.832436288	0.823225446	0.791093931	0.7471621	0.696976152	0.876463166	0.179487014
cg05652547	5.481891994	0.001063268	0.826881516	0.841349095	0.855185771	0.813404168	0.839569029	0.844942686	0.794895268	0.884285606	0.089390338
cg02852923	3.368641083	0.015612346	0.880598226	0.881191795	0.89968947	0.891953088	0.871837604	0.867099361	0.836275789	0.915375396	0.079099607
cg00146669	1.408011219	0.249736524	0.899708825	0.901886242	0.904404977	0.896789687	0.883201509	0.897295682	0.863664205	0.924297145	0.06063294
cg18411941	0.692990251	0.632719282	0.901688142	0.907101711	0.907435705	0.90223724	0.902522568	0.895306318	0.8666262	0.928373773	0.061747574
cg09021712	144.193087	4.90E-20	0.877373897	0.878511981	0.877006534	0.584623644	0.857459299	0.865456115	0.52168303	0.913005347	0.391322317
cg04154653	11.6919598	2.51E-06	0.868455175	0.875224162	0.882062301	0.784986004	0.859743142	0.87106245	0.71770821	0.899651306	0.181943095
cg13089299	28.67482997	1.41E-10	0.825162113	0.830505103	0.831430386	0.650768513	0.860345794	0.843942585	0.535559519	0.882324724	0.346765205
cg22723960	1.232511823	0.318522884	0.903172129	0.906251307	0.915900674	0.90680706	0.896414423	0.902217288	0.873769595	0.931423134	0.057653539
cg13360866	149.750516	2.85E-20	0.50682728	0.485586098	0.448658535	0.387436721	0.273440752	0.240210048	0.219280079	0.546506531	0.327226452
cg24807889	102.0496568	6.69E-18	0.647428206	0.616929559	0.603296222	0.486310603	0.43739191	0.440993876	0.406118195	0.670176186	0.264057991
cg05952202	2.264092112	0.073459616	0.026996569	0.029632104	0.026787383	0.024567004	0.037048954	0.030981141	0.01108553	0.049678414	0.038592885
cg04172501	6.707351016	0.000265179	0.063151077	0.069586077	0.069994102	0.06955177	0.085014681	0.083497286	0.055831361	0.100913114	0.045081753
cg23400617	7.310792701	0.000139409	0.070428158	0.07839759	0.072795914	0.073313706	0.093603852	0.088328788	0.057734339	0.10959933	0.051864991
cg06778273	4.585253876	0.003171574	0.05468652	0.053621628	0.052970687	0.054703493	0.075182312	0.065458646	0.043836132	0.09678873	0.052952598
cg19413397	8.404926707	4.62E-05	0.877237169	0.875650595	0.88460382	0.871415157	0.842319583	0.826838348	0.813966656	0.918936072	0.104969417
cg12810734	4.322139139	0.004428248	0.742742417	0.782298805	0.767055274	0.799218918	0.783305968	0.762212084	0.674377627	0.823016191	0.148638565
cg08090128	24.81412169	7.98E-10	0.708318042	0.743065566	0.752037228	0.652375455	0.773410277	0.780101968	0.591257389	0.794596427	0.203339038
cg16046810	4.582030921	0.003184452	0.826885443	0.828473692	0.85114262	0.840171844	0.852446239	0.852924224	0.812030596	0.873438937	0.061408341
cg19237691	7.14403549	0.000166095	0.152309282	0.129844345	0.151103224	0.10542577	0.135675405	0.124062126	0.095707255	0.186647726	0.090940471
cg08641866	0.77755154	0.573667218	0.004953746	0.005369806	0.005032225	0.004393283	0.005589012	0.003471034	0.001393309	0.011199914	0.009806605
cg14886269	14.3930474	3.25E-07	0.081228475	0.075741927	0.066870082	0.061686069	0.097448974	0.092800806	0.050786873	0.107398295	0.056611423
cg15706223	17.70717475	3.67E-08	0.07975134	0.078970163	0.069941938	0.065257369	0.098083338	0.094987472	0.055371244	0.103153769	0.047782525
cg06097659	1.685128316	0.16863154	0.029507329	0.024593332	0.025812116	0.024595782	0.034269213	0.029823937	0.016673441	0.050253746	0.033580305
cg04343794	11.19237518	3.77E-06	0.058296923	0.065045042	0.055571416	0.033071206	0.074140699	0.08044692	0.025390656	0.102741147	0.077350491
cg07671976	19.06083102	1.64E-08	0.07164027	0.085121116	0.072919558	0.05791329	0.099981487	0.095116881	0.047640017	0.117492824	0.069852807
cg00086243	32.07316919	3.56E-11	0.174300106	0.210567641	0.181592833	0.153696441	0.294607166	0.298698524	0.090090656	0.326076916	0.23598626
cg02709725	14.91415116	2.26E-07	0.427155629	0.427995113	0.416358609	0.370769128	0.468140942	0.462428883	0.310467711	0.494885393	0.184417682
cg10583942	67.78761112	1.97E-15	0.666862565	0.647360762	0.567228119	0.438472515	0.49617424	0.499555439	0.405392236	0.709627171	0.304234935
cg07119157	26.23248071	4.13E-10	0.693971251	0.656062103	0.625977002	0.533011983	0.53725952	0.523879838	0.488315418	0.765408494	0.277093076
cg19092396	70.48670223	1.15E-15	0.168011495	0.227572772	0.249235814	0.322599686	0.472313042	0.452847998	0.139113424	0.50980164	0.370688216
cg25144135	25.49415638	5.80E-10	0.286969693	0.278998063	0.32328466	0.182021508	0.300813182	0.31774734	0.147280125	0.360634785	0.21335466
cg20996124	6.765934976	0.000248851	0.069513934	0.046569127	0.049780291	0.04222051	0.056515065	0.0519882	0.024318292	0.077700436	0.053382144
cg16266669	11.01354983	4.38E-06	0.087308681	0.083691721	0.063560781	0.052512729	0.079808857	0.075803505	0.044347196	0.114234338	0.069887142
cg02296931	9.54229144	1.58E-05	0.113091613	0.072368935	0.065082424	0.046614574	0.034200353	0.039111811	0.015120672	0.160060953	0.144940281
cg15924570	59.72768009	1.10E-14	0.419315638	0.338294707	0.317103473	0.123833021	0.119622664	0.129801375	0.090337358	0.552691425	0.462354066
cg15993652	24.31242972	1.02E-09	0.870337901	0.881154755	0.877819093	0.801885689	0.865877005	0.857690229	0.768326873	0.900254865	0.131927992
cg25625296	1.900331425	0.123866546	0.791217061	0.810552819	0.81273662	0.783950869	0.799058527	0.78270683	0.746553231	0.867893643	0.121340412
cg09503311	4.543676103	0.003342005	0.873483309	0.878381899	0.883067105	0.854969257	0.860590855	0.851008642	0.824423609	0.909682901	0.085259292
cg20544186	3.275682561	0.017726237	0.833493721	0.812892424	0.847144692	0.817268037	0.828015908	0.822506546	0.784614395	0.871720787	0.087106392
cg01437515	13.09022378	8.42E-07	0.042038291	0.118762821	0.027779417	0.089187221	0.128988445	0.118693647	0.01501349	0.192401485	0.177387995
cg12759096	16.57790107	7.46E-08	0.05941922	0.070995876	0.066861638	0.068177631	0.100769654	0.099070766	0.05093089	0.122135053	0.071204162
cg22335801	37.66282982	4.71E-12	0.053412064	0.072977885	0.064576145	0.087564727	0.127264656	0.11675299	0.042459391	0.152876233	0.110416842
cg14661234	56.62698062	2.25E-14	0.155853313	0.148583037	0.1467141	0.285322484	0.299458953	0.29758201	0.123558425	0.345517256	0.22195883
cg23394673	44.47063463	5.52E-13	0.041395358	0.051555754	0.049538984	0.179908151	0.189403553	0.182272224	0.028448907	0.24045014	0.212001233
cg23166857	28.5195049	1.51E-10	0.127197148	0.071879474	0.184811033	0.281410237	0.235072913	0.193133939	0.048315936	0.305612882	0.257296946
cg09586191	177.5791131	2.44E-21	0.685764064	0.549840807	0.774730825	0.833328798	0.83837133	0.83357079	0.533911573	0.876347371	0.342435798
cg21616720	9.972043457	1.08E-05	0.844854501	0.790047902	0.822028695	0.757049593	0.848480067	0.857947399	0.706811826	0.875724118	0.168912292
cg23867494	165.6226751	6.68E-21	0.367114172	0.31668221	0.424928139	0.493225442	0.631949133	0.607323438	0.292140063	0.641782265	0.349642202
cg21815220	11.32991011	3.37E-06	0.610450432	0.504870202	0.597290643	0.508304543	0.605521303	0.571688862	0.449843395	0.635464687	0.185621292
cg17084044	41.67133573	1.29E-12	0.770984246	0.586166581	0.793852569	0.56786963	0.763799229	0.741513967	0.486137499	0.819075295	0.332937795
cg16252905	4.414399742	0.003936449	0.73011322	0.668886437	0.711418109	0.73696481	0.729987353	0.715737718	0.634898838	0.778106076	0.143207238
cg09315878	45.63563819	3.94E-13	0.80949678	0.486103144	0.65796697	0.938074166	0.935775942	0.885427297	0.429679866	0.961054643	0.531374776
cg01075305	3.215223934	0.019259591	0.976064116	0.932455014	0.939706944	0.975035686	0.978496922	0.978400595	0.808504023	0.987392027	0.178888004
cg03058163	55.96546193	2.63E-14	0.68195745	0.568223158	0.763766372	0.751040125	0.875441235	0.856710405	0.538666957	0.883527271	0.344860313
cg03580801	1.015224422	0.426120235	0.931509622	0.917548044	0.923952052	0.920681044	0.917867209	0.925747902	0.898238453	0.95434704	0.056108587
cg19862782	13.14707992	8.07E-07	0.7334257	0.7216867	0.779747666	0.793144697	0.791111558	0.778555953	0.668076627	0.825132162	0.157055535
cg12219387	0.437545689	0.818718095	0.980229565	0.980183645	0.982424841	0.982039869	0.981975325	0.983929833	0.970269621	0.990370276	0.020100655
cg11727921	6.146149416	0.000493744	0.837843692	0.829527157	0.860015043	0.845369797	0.824912402	0.821626762	0.80359761	0.884135809	0.080538199
cg01783406	4.321762084	0.004430386	0.922643829	0.929101648	0.920410383	0.92828798	0.913772196	0.911684487	0.901946543	0.942933324	0.040986781
cg14531564	51.31158808	8.39E-14	0.588468378	0.505101873	0.642771255	0.789181561	0.930126651	0.833874701	0.455613683	0.956039789	0.500426106
cg09276842	18.91559631	1.78E-08	0.839030932	0.69871658	0.898659862	0.948891124	0.977456389	0.96468834	0.605622511	0.987907334	0.382284823
cg07548512	2.525253562	0.050593551	0.987789267	0.978990869	0.990238048	0.983335708	0.990837877	0.987690527	0.959733521	0.996937456	0.037203935
cg07115976	1.421879965	0.244926612	0.932063442	0.933536325	0.936058746	0.934401319	0.923658662	0.928340515	0.906798884	0.94912979	0.042330906
cg00656410	71.92454522	8.73E-16	0.778141826	0.886988304	0.534388238	0.905543923	0.874184915	0.873152938	0.443009834	0.933542671	0.490532837
cg10206039	113.223476	1.54E-18	0.808110528	0.879223739	0.495929245	0.896273936	0.890426055	0.878798535	0.450192249	0.918279011	0.468086762
cg05818515	131.4342836	1.85E-19	0.803432837	0.847199627	0.562580614	0.866121768	0.854124509	0.835182031	0.521949251	0.884130092	0.362180841
cg03467014	7.120322769	0.00017031	0.861076618	0.865828056	0.88640188	0.888317876	0.847244191	0.810520682	0.728430329	0.908914814	0.180484485
cg23082845	1.05011097	0.407071199	0.956141055	0.950814028	0.958174187	0.954951773	0.95211575	0.963408189	0.929903233	0.973616516	0.043713283
cg04559485	1.453998204	0.234116221	0.903245578	0.902232537	0.916167729	0.913050755	0.897868994	0.89928508	0.876368016	0.944160007	0.067791991
cg21837391	1.447183114	0.236372164	0.86988851	0.862652609	0.874661426	0.859081318	0.856557737	0.852686004	0.814168799	0.897770094	0.083601296
cg17414873	0.961652386	0.45670991	0.914304144	0.907304298	0.917435082	0.915918064	0.903222124	0.90577991	0.874842716	0.943078767	0.068236051
cg03935783	0.800094231	0.558429057	0.989791806	0.987123978	0.990520894	0.987186225	0.990145379	0.991702507	0.971531739	0.995246905	0.023715166
cg20300707	2.478152751	0.054100981	0.895470889	0.876521501	0.896292719	0.892065755	0.885431561	0.896594738	0.838980714	0.909510196	0.070529482
cg23963070	0.46543343	0.798805958	0.968719707	0.971802716	0.969832171	0.970033709	0.964261568	0.969821451	0.950794101	0.995736861	0.04494276
cg09812885	1.170660516	0.346507017	0.851224739	0.848070672	0.868567524	0.854268062	0.846529208	0.854848667	0.807404999	0.894081791	0.086676792
cg13470499	1.277194328	0.299558777	0.857518776	0.849165524	0.870458834	0.859531587	0.854613154	0.854389736	0.827078881	0.903346984	0.076268104
cg27310827	1.655642694	0.17588318	0.985309955	0.982589943	0.982199642	0.985627664	0.981138474	0.987788892	0.971377483	0.990979233	0.01960175
cg11257497	2.764252972	0.036076049	0.908314867	0.907776604	0.918182958	0.909151648	0.894064474	0.901956666	0.875216922	0.931664641	0.05644772
cg14965611	0.682691118	0.640088124	0.938824958	0.948361292	0.950101851	0.949908884	0.946136056	0.946799304	0.915821327	0.97054369	0.054722363
cg22718360	0.825361867	0.541632372	0.95161057	0.952210669	0.954706388	0.946191249	0.949140669	0.958287385	0.928912456	0.97250996	0.043597504
cg20014591	4.333787636	0.004362737	0.891646898	0.878667668	0.905318368	0.892461711	0.875170967	0.89544363	0.853355491	0.916958301	0.06360281
cg02224920	11.01592658	4.37E-06	0.07002832	0.081236471	0.076773763	0.080890335	0.091643732	0.098260092	0.062125039	0.111714778	0.04958974
cg20871445	3.563675478	0.011988698	0.054151402	0.058491967	0.061036477	0.059182543	0.065548776	0.068489819	0.047767916	0.076314593	0.028546678
cg03392900	0.445396899	0.813147274	0.014487271	0.012545057	0.014395292	0.012560509	0.014742601	0.014587051	0.00857585	0.023905203	0.015329353
cg14074924	0.746170039	0.595253168	0.018985668	0.018197718	0.015273769	0.018615267	0.019264973	0.022726254	0.008256271	0.034714271	0.026458
cg18387017	1.292893822	0.293138125	0.013147184	0.01057353	0.010396068	0.010085507	0.012597314	0.010216903	0.003746698	0.016988665	0.013241967
cg19945840	3.7434747	0.009424857	0.38567691	0.38616781	0.406963385	0.431703007	0.40565073	0.417438527	0.350209794	0.455544413	0.105334619
cg13924635	1.831850177	0.136666937	0.980880821	0.970763535	0.980880963	0.976469145	0.956286267	0.955603338	0.904172296	0.990604776	0.08643248
cg22220310	0.903940988	0.491454557	0.977266954	0.979255376	0.978275516	0.974122333	0.975135524	0.976895013	0.96476742	0.987090015	0.022322596
cg14477263	3.316199603	0.01677034	0.957268293	0.949249129	0.959888783	0.957557074	0.946534821	0.950455398	0.925758667	0.968906458	0.043147791
cg07810204	0.796442061	0.560881953	0.965203331	0.954755728	0.963931937	0.964767651	0.960512154	0.968506032	0.932868632	0.989824697	0.056956065
cg07146103	4.941057553	0.002038885	0.746291485	0.76016389	0.776211646	0.726965198	0.769954324	0.764879964	0.684326113	0.795540737	0.111214625
cg25731959	28.06822262	1.83E-10	0.828036053	0.82395238	0.850052998	0.746168119	0.833753292	0.808555704	0.720383225	0.859865732	0.139482507
cg14830045	26.91882674	3.03E-10	0.649383789	0.60607308	0.619572704	0.236525686	0.628214731	0.633861209	0.184635536	0.805208098	0.620572562
cg10784110	31.61447955	4.26E-11	0.575001735	0.560544859	0.568055288	0.35560491	0.548512885	0.545576093	0.318947758	0.626701147	0.30775339
cg06964912	6.208415478	0.000460301	0.237373973	0.27529092	0.230982537	0.159672329	0.234658566	0.199659209	0.117371478	0.313170598	0.19579912
cg12108798	2.396790191	0.06075751	0.656795248	0.675090612	0.706206806	0.644933251	0.652127811	0.646670007	0.592736545	0.735513968	0.142777423
cg00657094	3.990680807	0.00680113	0.874582133	0.895949995	0.866392979	0.810450893	0.887047136	0.89265426	0.735953481	0.936483821	0.20053034
cg20411340	1.6171629	0.185801375	0.537303897	0.573023293	0.564717826	0.539234286	0.608132057	0.596467439	0.455749808	0.674748322	0.218998514
cg24034746	4.555024118	0.003294551	0.87000741	0.875731453	0.888137539	0.854981678	0.842310634	0.849417195	0.805118729	0.909180547	0.104061819
cg09331144	3.95315178	0.00714403	0.581400415	0.610348159	0.580201641	0.509958691	0.482550938	0.447394069	0.3389746	0.705800041	0.36682544
cg10483828	54.12192627	4.12E-14	0.875974572	0.882505387	0.890028124	0.774471522	0.889279044	0.887111097	0.741765063	0.914446067	0.172681004
cg00211609	3.375663415	0.015463741	0.640343051	0.674375487	0.658176383	0.67156039	0.720293662	0.699821839	0.547275533	0.734918615	0.187643082
cg10378904	9.572795458	1.54E-05	0.744484164	0.789408267	0.780411271	0.78233271	0.845280397	0.81929904	0.68892461	0.861993421	0.173068811
cg22512888	46.69687002	2.91E-13	0.824927015	0.841683562	0.849868273	0.726995313	0.865106043	0.860991935	0.693490329	0.88797833	0.194488001
cg10208113	3.767914628	0.009123547	0.952625477	0.945393232	0.950524432	0.925697476	0.9514364	0.95852685	0.895341244	0.970730961	0.075389718
cg02279987	17.19805351	5.04E-08	0.463964461	0.453436126	0.432657471	0.38305333	0.36851203	0.372450145	0.333851427	0.499643092	0.165791665
cg19236794	16.2541474	9.20E-08	0.51501053	0.434166139	0.415187913	0.323449635	0.293072497	0.285538254	0.22197688	0.564838091	0.342861211
cg04719903	12.20483501	1.66E-06	0.207688933	0.125963128	0.158392655	0.130486923	0.068065593	0.078195511	0.045120384	0.304591965	0.25947158
cg25594899	0.925180594	0.478454207	0.029017724	0.019530935	0.0222473	0.023350792	0.022082611	0.023826561	0.009888222	0.048264812	0.03837659
cg14089984	3.592897295	0.011526753	0.099081084	0.095387792	0.075851871	0.069985551	0.053520678	0.064913951	0.039701533	0.154744792	0.115043259
cg06443533	4.664719053	0.002870841	0.134623025	0.10901351	0.108943688	0.086649638	0.081318981	0.084781074	0.062289717	0.198003518	0.135713801
cg26314055	5.64697826	0.000875836	0.143093661	0.133343593	0.110595963	0.078727863	0.109008875	0.085056233	0.053230536	0.204068939	0.150838403
cg20747739	1.014319254	0.426623643	0.685051104	0.733083974	0.695385158	0.687099818	0.67544653	0.666208752	0.53586788	0.782896209	0.247028329
cg13440692	29.73867115	9.04E-11	0.210086436	0.277238162	0.388344267	0.46203184	0.772983958	0.755647317	0.080973105	0.804253058	0.723279953
cg17267508	2.938757873	0.028247607	0.800859423	0.769647462	0.810234446	0.778532368	0.783723678	0.799726048	0.730332362	0.870304513	0.139972151
cg19869091	0.164242088	0.97374619	0.90051462	0.898121724	0.907786323	0.901050869	0.900407845	0.901496908	0.846451487	0.933638745	0.087187258
cg08643618	1.630045279	0.182422356	0.989448749	0.987149372	0.984748689	0.987797601	0.984217996	0.984237553	0.975049476	0.993289135	0.018239659
cg24701867	1.00307474	0.432915871	0.987466006	0.989417529	0.989815684	0.989021054	0.986547624	0.991156423	0.977902131	0.996950686	0.019048555
cg06361835	3.83768726	0.008317677	0.857136642	0.836256054	0.872998684	0.856164988	0.840609177	0.851674725	0.805737382	0.893593562	0.08785618
ch.1.24684R	5.849053467	0.000692831	0.058919238	0.067937775	0.065288603	0.063135464	0.078078201	0.078937781	0.047106654	0.091445281	0.044338627
cg17469240	0.794655793	0.562083921	0.983350777	0.975888438	0.983102105	0.980392523	0.981339343	0.978260447	0.954440771	0.992751931	0.03831116
cg19081571	0.305049941	0.905990973	0.954748463	0.957503856	0.96155183	0.960151727	0.960495168	0.955111264	0.933450617	0.983294722	0.049844105
cg13689260	6.351340536	0.000392293	0.882046329	0.850964847	0.895963384	0.88103662	0.880246711	0.895361052	0.834828613	0.918569392	0.083740779
cg10518155	1.414463	0.24748815	0.921955233	0.924334128	0.935521361	0.933373623	0.920054807	0.925686803	0.896424092	0.950804214	0.054380121
cg17784606	2.338525152	0.06603373	0.900582972	0.910734334	0.908834721	0.904730667	0.890690936	0.903142623	0.873144332	0.937174594	0.064030261
cg18153662	1.618608207	0.185419295	0.83538715	0.822895996	0.85360829	0.83827939	0.828882255	0.838085284	0.795427399	0.882155507	0.086728108
cg08733913	1.873621726	0.128711435	0.956200034	0.954663712	0.953583047	0.951377959	0.955947373	0.963277657	0.939750503	0.974751739	0.035001236
cg02334770	5.430876445	0.001129441	0.886835502	0.871965428	0.894284226	0.860325445	0.888898398	0.881409887	0.849750852	0.910957362	0.06120651
cg03583709	0.930528055	0.475220026	0.888586624	0.876061075	0.881988219	0.889705673	0.891844221	0.887234132	0.85159874	0.911522177	0.059923438
cg22699977	1.792953779	0.144510011	0.892235229	0.896922596	0.882641934	0.879398578	0.902546968	0.891180858	0.859663826	0.932747124	0.073083298
cg10245314	3.347848478	0.01606116	0.725530677	0.744782248	0.75935235	0.745349967	0.716851782	0.730988864	0.676646363	0.784464616	0.107818253
cg14661139	42.53337007	9.86E-13	0.909130187	0.860861363	0.879061034	0.829378359	0.621114141	0.768678797	0.56899455	0.924416816	0.355422266
cg17177602	9.130079468	2.32E-05	0.64916221	0.60545589	0.667757653	0.696944201	0.556597587	0.507418023	0.435702961	0.799699491	0.363996531
cg08884932	1.242914699	0.314015377	0.481158279	0.483358222	0.499396525	0.504968318	0.46232437	0.468837024	0.395643429	0.541030711	0.145387282
cg11225330	3.238693527	0.018648555	0.752171183	0.703801043	0.776912455	0.776489359	0.709724576	0.724546645	0.650350284	0.842195667	0.191845383
cg17869799	7.072577706	0.000179146	0.632153854	0.647953671	0.700282246	0.716240532	0.73146433	0.746660814	0.579438078	0.799726338	0.22028826
cg03525583	0.989335847	0.440700812	0.942358854	0.936444202	0.950587757	0.947687134	0.935435912	0.945620967	0.908027886	0.966727102	0.058699216
cg04026747	3.09265406	0.022807522	0.916989284	0.902928476	0.918400279	0.919438645	0.902795033	0.919332019	0.880155632	0.933612552	0.053456921
cg19709095	1.358370083	0.267676496	0.876551395	0.885080418	0.898023066	0.882799499	0.879407524	0.881703327	0.850265521	0.921866508	0.071600987
cg17848797	267.1208374	6.40E-24	0.919652428	0.903148561	0.902794206	0.913121706	0.633041723	0.608764176	0.570674463	0.939417473	0.36874301
cg22725197	1.048850692	0.407747366	0.911801342	0.912096484	0.918563323	0.903290434	0.926414745	0.920828423	0.873432922	0.951046987	0.077614065
cg02386723	1.776017878	0.148061732	0.784750863	0.785813892	0.802126669	0.799137442	0.801587765	0.792788144	0.742337297	0.824643994	0.082306697
cg04296903	0.380398546	0.858178421	0.993697989	0.991742828	0.992852153	0.993954914	0.993702724	0.992590397	0.983029813	0.996880721	0.013850909
cg19816994	0.643207403	0.66861594	0.939804091	0.93290049	0.943422699	0.938925444	0.939252609	0.94437657	0.910315117	0.962903264	0.052588148
cg24658349	2.892018075	0.030154109	0.921541756	0.927413417	0.916167044	0.915025476	0.905734816	0.910274151	0.889286514	0.941038927	0.051752413
cg02859098	0.991972385	0.439198602	0.955613675	0.941487508	0.939193823	0.951411579	0.958462821	0.956756037	0.90443554	0.976019314	0.071583774
cg22009470	1.544966257	0.205877726	0.914206873	0.905443864	0.921792829	0.91911413	0.925034991	0.928050846	0.872152358	0.952781708	0.08062935
cg16045223	55.78334937	2.75E-14	0.938780236	0.922848843	0.937945896	0.628074001	0.931295686	0.943287851	0.517443605	0.959162727	0.441719122
cg23891364	31.06286221	5.29E-11	0.782325299	0.78503936	0.665524818	0.807845988	0.76048576	0.700840896	0.652065104	0.862037709	0.209972605
cg21864845	8.808988342	3.13E-05	0.059835037	0.065785168	0.061627603	0.06531458	0.079051149	0.085441531	0.048825779	0.092807309	0.04398153
cg02913364	10.47423872	6.93E-06	0.095057065	0.108220465	0.110541143	0.105760636	0.138179508	0.129019298	0.071964762	0.156150502	0.08418574
cg16717690	2.36018165	0.064020102	0.017149089	0.011081315	0.013641032	0.020456261	0.016770615	0.017270262	0.00685148	0.029468896	0.022617416
cg02581421	1.463780267	0.230913317	0.017149169	0.018043619	0.016181094	0.016151769	0.022330722	0.022691625	0.007150563	0.036441511	0.029290947
cg03322129	3.753650954	0.009298149	0.042352204	0.042987085	0.04363581	0.042034692	0.053021118	0.052802262	0.029049286	0.061053135	0.032003849
cg01794932	3.92377612	0.007425089	0.049885795	0.053884988	0.053252982	0.053429996	0.056358423	0.066511377	0.042106928	0.070544517	0.028437589
cg26163375	3.579414782	0.011737527	0.031335273	0.025773445	0.02288325	0.030135626	0.035479799	0.032987729	0.014426628	0.050144718	0.03571809
cg22670128	22.05403139	3.16E-09	0.853840088	0.831703726	0.852965232	0.825958492	0.787449991	0.76709477	0.745183859	0.884633417	0.139449558
cg00942814	1.251737899	0.310236515	0.859058761	0.881735243	0.867236475	0.867533376	0.892745256	0.891300119	0.78880136	0.948097806	0.159296446
cg07812848	5.830115772	0.000708121	0.927927186	0.879084161	0.894115205	0.927877354	0.961130803	0.953010533	0.802737251	0.982314343	0.179577091
cg19861048	5.735909298	0.000789677	0.770068637	0.775366163	0.790265567	0.78691497	0.808680041	0.808994097	0.732444589	0.848328472	0.115883883
cg13587552	8.497445412	4.22E-05	0.7025477	0.751356968	0.74190311	0.707395024	0.799322696	0.794878594	0.605270792	0.834670592	0.2293998
cg11229611	2.440002044	0.057123992	0.737125113	0.755704244	0.756121266	0.740288546	0.788909247	0.758484895	0.672481351	0.809641826	0.137160475
cg06909630	3.869738668	0.007972867	0.673791361	0.724107768	0.714311411	0.687643325	0.743090876	0.721672802	0.632086467	0.773910058	0.141823591
cg12645236	3.984180299	0.006859263	0.712570072	0.750815505	0.728585876	0.730291199	0.77210881	0.769509244	0.665247494	0.789592638	0.124345144
cg00825734	4.059459244	0.006216843	0.616554328	0.657378251	0.642722085	0.663591605	0.704375462	0.70781575	0.505169812	0.756225089	0.251055277
cg22421766	34.55063237	1.40E-11	0.275571698	0.277609339	0.255537978	0.253684162	0.149569795	0.149724973	0.115470684	0.323390518	0.207919834
cg24576260	9.309722055	1.96E-05	0.525166595	0.490367451	0.495246533	0.500217514	0.426033045	0.39629158	0.353455565	0.56960859	0.216153025
cg24852892	0.766364413	0.581314042	0.920307426	0.914298123	0.926599342	0.909879487	0.918784476	0.909562583	0.885477041	0.957819062	0.072342021
cg22225577	0.505549333	0.769679013	0.75756768	0.738734915	0.760149734	0.748183529	0.747554232	0.747658834	0.692610934	0.792412057	0.099801123
cg10119342	6.857370755	0.000225463	0.560289331	0.606829723	0.579080615	0.580898774	0.686384469	0.672643755	0.465263058	0.738507276	0.273244218
cg16995668	4.803063665	0.002416857	0.794824006	0.79819526	0.831716772	0.825427197	0.804430368	0.794024536	0.769966106	0.861603882	0.091637775
cg09870910	0.180239905	0.967907461	0.963266184	0.957432369	0.963908907	0.958783075	0.963397991	0.961335694	0.918112525	0.988262403	0.070149879
cg25151559	2.702946105	0.039332544	0.696291395	0.731077608	0.734594831	0.723875843	0.758928436	0.758460182	0.652210913	0.798836988	0.146626075
cg20674014	1.976384263	0.111041574	0.404317938	0.383318287	0.386976554	0.408784265	0.422232452	0.413084399	0.354892039	0.457437832	0.102545793
cg18224942	0.649087815	0.664342239	0.526655582	0.511947284	0.565624043	0.540734674	0.550115767	0.527062817	0.403608804	0.616154211	0.212545408
cg27179810	4.770421689	0.002516665	0.794555963	0.788942385	0.816504147	0.797503969	0.771205299	0.783848297	0.750212069	0.838416585	0.088204516
cg15683497	21.77686469	3.65E-09	0.90339307	0.903310348	0.91092793	0.824343973	0.892307769	0.898134905	0.804803848	0.933424192	0.128620345
cg06358191	5.289358757	0.001336862	0.886610171	0.882041507	0.84710617	0.828626955	0.850560937	0.862946081	0.784495406	0.91694472	0.132449314
cg20978193	8.28731652	5.19E-05	0.435788135	0.425427762	0.464443486	0.302664648	0.459399041	0.446172188	0.254170202	0.54366422	0.289494018
cg16380285	3.570352307	0.011881467	0.859304841	0.852873255	0.876599203	0.873136599	0.853349266	0.848599465	0.834080905	0.903465332	0.069384426
cg15994839	4.711094651	0.002709375	0.921238889	0.902405719	0.925454039	0.920031258	0.90151823	0.901614272	0.876903577	0.941566631	0.064663053
cg21265287	1.826361917	0.13774764	0.950632848	0.962082348	0.956469358	0.959072907	0.955328707	0.964785027	0.942900456	0.982486398	0.039585942
cg02506501	4.27637836	0.004695812	0.86035461	0.851294582	0.87630518	0.860799334	0.854897084	0.833237099	0.80609742	0.906792337	0.100694917
cg06818047	10.47670599	6.92E-06	0.919471351	0.913436065	0.923869597	0.909674965	0.891062703	0.873103836	0.83543895	0.943488018	0.108049068
cg22161575	2.549596875	0.048873082	0.515076182	0.541519196	0.522864719	0.515067303	0.497998183	0.51704363	0.468451071	0.566349738	0.097898667
cg03003335	8.094985071	6.27E-05	0.978076543	0.97365541	0.961941521	0.957685595	0.923841059	0.917370182	0.856163205	0.988852648	0.132689443
cg01937247	9.467228956	1.70E-05	0.851819968	0.843540001	0.851013174	0.853002125	0.819431216	0.811940493	0.789204371	0.877105161	0.08790079
cg01515136	8.25170478	5.37E-05	0.815013816	0.808516635	0.813655145	0.798571386	0.749236975	0.756438576	0.707313587	0.846965068	0.139651481
cg17026072	1.58733802	0.193856775	0.989088733	0.993069966	0.990352521	0.990400303	0.985504449	0.990252143	0.978840685	0.997224795	0.01838411
cg09439264	2.715917738	0.038619081	0.794241701	0.796758205	0.825525826	0.808444591	0.795809246	0.798914	0.76128079	0.84906283	0.08778204
cg25106100	1.776644189	0.147928873	0.951436557	0.948370621	0.95312622	0.942290078	0.955490479	0.945748086	0.934601008	0.971589203	0.036988195
cg27543922	3.585596037	0.011640398	0.962357239	0.965710526	0.958670446	0.966216689	0.957246143	0.969316505	0.949775432	0.97595361	0.026178178
cg18163062	2.371215913	0.063018319	0.826058735	0.825803217	0.840079213	0.813247961	0.818826081	0.82503505	0.794150036	0.857616223	0.063466186
cg14529643	68.90695	1.57E-15	0.734838208	0.84918971	0.43868155	0.777568957	0.869387777	0.842847802	0.346503981	0.895931114	0.549427133
cg19414302	3.041173726	0.024494581	0.852220995	0.856944202	0.834005238	0.857655072	0.863474186	0.852700024	0.817775479	0.87946754	0.06169206
cg22675767	17.5580119	4.03E-08	0.671362988	0.68377626	0.576193045	0.656115039	0.597264693	0.532591253	0.510697685	0.734340002	0.223642316
cg06981504	2.740265434	0.037315743	0.826510172	0.826025722	0.859535159	0.842418216	0.858769797	0.843705208	0.801450103	0.888831751	0.087381648
cg06759632	54.13701033	4.11E-14	0.840566065	0.875232276	0.864039298	0.760346999	0.895085082	0.88101498	0.713429004	0.909937587	0.196508583
cg17405058	1.052090394	0.406011007	0.909487142	0.910532633	0.920432396	0.919601434	0.922880886	0.912619923	0.877201444	0.940370679	0.063169235
cg17712416	0.790585933	0.564828012	0.918666237	0.916110141	0.918999601	0.911571556	0.91184116	0.906408231	0.88164555	0.940894574	0.059249025
cg25203980	7.44497702	0.000121249	0.89656902	0.903697385	0.848060848	0.86338666	0.882231632	0.862148234	0.806917725	0.929471035	0.12255331
cg02953397	27.35204854	2.50E-10	0.930282964	0.944358787	0.83979029	0.85785349	0.849903397	0.878316154	0.789866552	0.963361879	0.173495327
cg18565510	23.41569145	1.58E-09	0.765765332	0.828466947	0.637885329	0.684483126	0.731549208	0.734691796	0.593145195	0.872863395	0.2797182
cg27185793	110.6138732	2.14E-18	0.614643548	0.613249392	0.473973428	0.49755546	0.318945404	0.392843494	0.2907759	0.648173818	0.357397918
cg09556527	33.97901873	1.73E-11	0.73789536	0.80000843	0.650980707	0.745416594	0.765649517	0.741416185	0.618232823	0.82631787	0.208085047
cg07181952	21.58581857	4.04E-09	0.771294087	0.790396021	0.674114489	0.623736042	0.665381857	0.634962497	0.5998189	0.830782709	0.230963809
cg04098194	41.5488603	1.34E-12	0.076959707	0.141355727	0.11580727	0.056946756	0.059043714	0.074504182	0.048182888	0.166053669	0.117870782
cg19695266	87.77482242	5.54E-17	0.251321696	0.253884002	0.237295693	0.091003289	0.0843773	0.110315499	0.06320555	0.277351946	0.214146395
cg26333156	4.136749387	0.005622705	0.062228109	0.072234907	0.073467146	0.070856395	0.078183983	0.07843473	0.050846778	0.084374602	0.033527824
cg00262415	2.021834891	0.104018701	0.05257631	0.056715007	0.061065605	0.055459002	0.058816177	0.065482469	0.038808753	0.073177431	0.034368677
cg27440283	14.46081148	3.10E-07	0.133174538	0.125798427	0.125784076	0.101789819	0.096859716	0.102688169	0.090596136	0.155467831	0.064871695
cg00086266	2.678322045	0.040724547	0.028775299	0.031131514	0.033090434	0.02908135	0.039823743	0.042259667	0.018704012	0.063765655	0.045061642
cg19323338	5.432301805	0.001127534	0.068062495	0.078311642	0.075157146	0.067618558	0.088194714	0.089194714	0.053180276	0.10309938	0.049919105
cg24157952	0.951909425	0.4624463	0.015879532	0.01509831	0.019283762	0.013729597	0.013838491	0.016296259	0.006670877	0.032514976	0.025844099
cg15042692	1.694591196	0.166366348	0.041569544	0.046355756	0.03978546	0.04236186	0.050985693	0.045126177	0.028127943	0.063086621	0.034958679
cg07425625	3.834387364	0.008354056	0.01671003	0.020946632	0.021318867	0.020163409	0.022764066	0.024802011	0.013435079	0.028601363	0.015166284
cg06984883	0.754441849	0.589522957	0.007529986	0.009541528	0.005802354	0.006794101	0.008459279	0.007212536	0.003266777	0.017206332	0.013939555
cg04840417	1.540253382	0.207257848	0.012982619	0.011235583	0.011260492	0.009822025	0.014548718	0.0121394	0.0059713	0.021965647	0.015994347
cg16887862	9.007860784	2.60E-05	0.075373043	0.089612119	0.083680714	0.082621615	0.099265955	0.100309768	0.063366355	0.111805236	0.048438881
cg24497877	3.966706057	0.007018136	0.074647487	0.078337618	0.079537391	0.079598627	0.090544987	0.097227593	0.059209677	0.117415775	0.058206098
cg18224588	6.750345604	0.000253089	0.01400676	0.010465026	0.016404209	0.011992176	0.021567763	0.018978512	0.007239672	0.028459904	0.021220231
cg14488957	0.374539078	0.862093169	0.106934643	0.109706376	0.102882895	0.099419977	0.107858513	0.105952737	0.076880285	0.130991052	0.054110767
cg06085743	5.744249691	0.00078207	0.606988848	0.566339643	0.617127747	0.571406771	0.675394153	0.655935825	0.450253748	0.712628997	0.262375249
cg05397202	4.18882209	0.005256324	0.611929183	0.570208145	0.603019424	0.578123956	0.538593977	0.514500472	0.476198796	0.6879665	0.211767704
cg23931819	3.793392227	0.008820179	0.953858125	0.924932995	0.958036775	0.906275057	0.949698836	0.949955881	0.837047427	0.968666267	0.131618841
cg02506753	5.567657651	0.000961101	0.796862728	0.776083414	0.814313305	0.768455802	0.787568251	0.762988595	0.724627828	0.838101743	0.113473915
cg05362521	0.270238653	0.925809964	0.863624413	0.86025383	0.865300251	0.866034466	0.864133313	0.85694008	0.823576527	0.88955042	0.065973892
cg05724097	4.518259413	0.003450925	0.82587373	0.836858716	0.845829303	0.825964532	0.829077914	0.811200577	0.798657969	0.866000749	0.06734278
cg26369180	4.612639803	0.003064344	0.815679178	0.814556679	0.837377159	0.812623534	0.848281063	0.83199095	0.784361719	0.878842281	0.094480563
cg19383909	2.793639394	0.034615103	0.863383296	0.871851748	0.887219168	0.875864545	0.860808542	0.877515077	0.843712652	0.904437078	0.060724426
cg26576041	0.947653685	0.464968565	0.882613746	0.874154528	0.886329297	0.879739494	0.877958376	0.875075471	0.861477341	0.90997832	0.048500979
cg11847126	4.970484024	0.001966682	0.78051973	0.773092847	0.813437745	0.775568155	0.763931334	0.769405284	0.735420009	0.85093904	0.115519031
cg15736449	3.119799256	0.02196705	0.75907337	0.778508537	0.794309897	0.790975148	0.775932715	0.762051258	0.709905044	0.814590976	0.104685932
cg23689441	3.141203665	0.021327078	0.798373809	0.783483066	0.819306382	0.794549978	0.792283659	0.800844353	0.754784743	0.833278728	0.078493985
cg17709975	1.040988054	0.411986112	0.864148373	0.867369462	0.880747529	0.87352111	0.870501139	0.880619413	0.829952418	0.911927105	0.081974687
cg10435967	3.139740444	0.021370203	0.9364295	0.946582442	0.944462349	0.927529288	0.92984247	0.944453834	0.902206586	0.956559278	0.054352692
cg08663263	13.41408008	6.61E-07	0.985966404	0.983466186	0.986945581	0.960236024	0.988300635	0.988356779	0.942530548	0.993394636	0.050864089
cg16527939	2.156241284	0.085751288	0.591556627	0.582602901	0.613680661	0.583935238	0.588300077	0.627579797	0.53512414	0.664295049	0.129170909
cg04926200	9.639585766	1.45E-05	0.839788366	0.847511045	0.870175096	0.872997634	0.879842865	0.881958207	0.80265607	0.893396945	0.090740875
cg26920857	0.37723209	0.860297456	0.974960592	0.972354776	0.971832048	0.972462899	0.971598564	0.974243635	0.959803793	0.985975078	0.026171284
cg12609142	3.38157927	0.015339699	0.900817674	0.875781249	0.905527784	0.885357758	0.895576514	0.875112702	0.856416325	0.935852253	0.079435928
cg15901950	0.989567877	0.440568452	0.855479378	0.859025754	0.87572388	0.860051608	0.862350527	0.864370131	0.818679697	0.893661237	0.07498154
cg14512203	2.013980179	0.105199814	0.775231101	0.817058067	0.811588221	0.802765016	0.82284562	0.828446991	0.732204557	0.88449193	0.152287373
cg12046908	0.803395527	0.556217196	0.960784914	0.953626317	0.957809083	0.953210112	0.959130684	0.962354983	0.932125972	0.981035697	0.048909725
cg26831087	9.019530899	2.57E-05	0.744429338	0.740967203	0.743186487	0.757701081	0.81406142	0.804211337	0.683182776	0.846148743	0.162965967
cg21197375	3.052512168	0.024112187	0.048319422	0.03748543	0.046372677	0.044250458	0.059938703	0.055654005	0.022069112	0.089472169	0.067403057
cg20236831	4.577385683	0.003203109	0.020080039	0.023359209	0.01899619	0.021543757	0.03342056	0.026139718	0.009948815	0.037801905	0.02785309
cg13183628	0.959509979	0.457966755	0.014267251	0.012862521	0.011963686	0.011889224	0.014822153	0.011204155	0.005167259	0.021809472	0.016642214
cg06038049	1.504675281	0.21796342	0.009291477	0.009073269	0.007248859	0.010164019	0.013026281	0.012008187	0.00324686	0.020454119	0.017207259
cg17612270	9.045479909	2.51E-05	0.065872671	0.076078248	0.07252185	0.075067122	0.082484263	0.087987023	0.054328837	0.096765487	0.042436651
cg22397910	5.177937867	0.001528427	0.043685754	0.044330004	0.041932274	0.043323373	0.0522807	0.05615898	0.033003042	0.066223628	0.033220586
cg04232698	6.416662811	0.000364838	0.164315816	0.14753417	0.144341192	0.139820683	0.182925099	0.162805756	0.111870184	0.205358037	0.093487853
cg19827148	1.918792169	0.120624124	0.01632877	0.012250361	0.019024148	0.0140394	0.016507682	0.022816071	0.00687237	0.035581747	0.028709377
cg06520508	16.21198294	9.46E-08	0.771519064	0.75331094	0.809184962	0.672877197	0.791257349	0.790014067	0.592361479	0.826265993	0.233904514
cg17970390	28.55595066	1.48E-10	0.618929321	0.588977108	0.661271782	0.541981542	0.686521518	0.672074521	0.455269274	0.709462599	0.254193325
cg05598010	119.8932641	6.84E-19	0.461590989	0.277738568	0.703472231	0.670333606	0.811804852	0.782662242	0.223832075	0.832086687	0.608254612
cg16255279	3.087027108	0.022985891	0.908991475	0.918541106	0.931413434	0.915863198	0.908475483	0.898548646	0.838012776	0.948532107	0.110519331
cg22622472	0.525173165	0.755295436	0.953934786	0.957725392	0.959478561	0.957012681	0.953209173	0.955717416	0.943529917	0.976667171	0.033137254
cg16432326	3.036745447	0.024645632	0.861723676	0.844596241	0.86156701	0.865463126	0.873843508	0.842856084	0.812001447	0.905491552	0.093490105
cg07394827	1.328843064	0.278899418	0.837972994	0.83905328	0.858172507	0.849773218	0.841569753	0.838674988	0.80411684	0.878072804	0.073955965
cg02625725	5.561763226	0.000967778	0.632143331	0.661318495	0.645006852	0.608803441	0.624461047	0.600454554	0.553259053	0.679676249	0.126417196
cg21647460	6.510437137	0.000328932	0.901546894	0.899292529	0.90669805	0.903722014	0.882466598	0.88252311	0.867236479	0.926785891	0.059549412
cg16590012	1.563605468	0.200504638	0.855134897	0.874314034	0.872333731	0.859435228	0.845969397	0.859091756	0.813735692	0.901692114	0.087956422
cg20705390	11.59427518	2.71E-06	0.812718166	0.819108214	0.837545822	0.726350794	0.80918421	0.815396766	0.659336274	0.86936542	0.210029145
cg04981007	24.1977688	1.07E-09	0.831644685	0.838047171	0.845253055	0.671849134	0.833395992	0.832420301	0.571765132	0.876092109	0.304326977
cg24252805	19.80236302	1.07E-08	0.666683967	0.688871248	0.683981797	0.550112366	0.70259072	0.649781847	0.461913782	0.744516246	0.282602464
cg07346648	30.27384973	7.26E-11	0.73958402	0.763301898	0.724245014	0.537434756	0.747279578	0.675839225	0.450646607	0.785234441	0.334587834
cg08037114	19.48822876	1.28E-08	0.620621458	0.612359031	0.626636443	0.474831238	0.597696805	0.553295256	0.383143046	0.651160105	0.268017059
cg07624812	4.915558247	0.002103718	0.702271223	0.707238811	0.734594021	0.680518284	0.766839873	0.76537154	0.615641901	0.813545642	0.197903742
cg04910752	1.460021021	0.232139309	0.688929547	0.666512195	0.699835046	0.69005741	0.689758297	0.673066905	0.639033177	0.760193007	0.12115983
cg13246026	7.590862681	0.000104321	0.837021415	0.829631153	0.871973689	0.85851042	0.84166837	0.828966114	0.809115632	0.897851591	0.088735958
cg21396988	2.885902493	0.030413249	0.874293671	0.884323416	0.902064522	0.877415117	0.87201044	0.873988311	0.84682127	0.92188948	0.07506821
cg06802641	1.611901687	0.18719863	0.969555227	0.964549862	0.966785912	0.958921921	0.963654277	0.957004543	0.942340632	0.97940852	0.037067888
cg03402404	0.580341291	0.714679551	0.753595885	0.762888515	0.759793642	0.787385445	0.765620489	0.756881246	0.65683545	0.841057406	0.184221957
cg10065209	3.344390169	0.016137106	0.962658629	0.959107106	0.967627267	0.960643162	0.946023945	0.949844562	0.918560896	0.975794663	0.057233767
cg08621441	27.59901612	2.24E-10	0.653099479	0.602139275	0.70456293	0.608110967	0.736361008	0.733237958	0.544743732	0.751367314	0.206623583
cg18386618	2.922732215	0.028886803	0.781605399	0.786054984	0.804755461	0.807719364	0.777422829	0.78019988	0.745033223	0.825544228	0.080511005
cg06395167	13.92537498	4.55E-07	0.64987887	0.617049232	0.686434356	0.689588739	0.715260567	0.689410105	0.591797515	0.747069341	0.155271825
cg16174225	47.17034531	2.55E-13	0.891235279	0.805647174	0.913029745	0.879139824	0.90993163	0.912476666	0.772853412	0.931497198	0.158643786
cg00002593	5.11490562	0.001649473	0.872894186	0.865825191	0.896471166	0.892496778	0.872084964	0.875935702	0.829018111	0.912715844	0.083697733
cg11808871	1.223107941	0.322646354	0.715068763	0.718782931	0.738580437	0.720306647	0.72149231	0.724965891	0.657792932	0.755394101	0.097601168
cg14911892	1.965518171	0.112789564	0.901018638	0.916391913	0.914635795	0.921823959	0.907564233	0.898540404	0.859904054	0.934108492	0.074204438
cg26814650	1.983775345	0.109868075	0.903043554	0.917703592	0.91066303	0.901806001	0.916784746	0.918836475	0.877010478	0.938142827	0.061132349
cg08160862	0.338090011	0.885752111	0.979935715	0.977657295	0.981692675	0.979415573	0.980320896	0.980899824	0.967019971	0.990922232	0.023902261
cg23643813	12.48457968	1.34E-06	0.893231544	0.879899086	0.890253036	0.885277923	0.878970675	0.833817855	0.816083172	0.911096873	0.0950137
cg26351554	1.684160549	0.168864882	0.926682505	0.927778725	0.932142755	0.92712012	0.913986738	0.915118042	0.896395191	0.962236436	0.065841245
cg24399111	6.947758289	0.000204624	0.981042417	0.983298124	0.982540067	0.96356638	0.982955342	0.983000779	0.952171861	0.994361641	0.042189779
cg18024631	1.671501271	0.171946203	0.868953703	0.846335062	0.878339496	0.852056408	0.854743201	0.859382107	0.780359985	0.915417522	0.135057537
cg07313814	2.988039631	0.026372319	0.883213025	0.880505204	0.898906995	0.87880088	0.87710201	0.871068798	0.852160047	0.926220927	0.074060879
cg22475339	1.229993517	0.319622568	0.917523375	0.911057831	0.928704585	0.917371413	0.913232479	0.916375697	0.890816982	0.9600656	0.069248618
cg11339519	0.284362426	0.917972384	0.901658515	0.905463775	0.902276862	0.901959809	0.904599042	0.896465181	0.865404705	0.933742243	0.068337538
cg00542041	2.037565375	0.101693096	0.982772342	0.983722406	0.977056918	0.977239292	0.98079725	0.985567372	0.966375008	0.99104938	0.024674372
cg16575694	29.02980052	1.21E-10	0.824945039	0.891659555	0.85912543	0.727541215	0.942814819	0.932100452	0.617664807	0.95492571	0.337260903
cg06646682	3.237283957	0.018684677	0.895229753	0.891498294	0.904236281	0.859529904	0.895063751	0.900932029	0.813302884	0.921310725	0.108007841
cg12072393	5.36930061	0.001215166	0.901784719	0.902639085	0.898948076	0.902589322	0.890648754	0.868916526	0.853236164	0.932463484	0.079227321
cg13494355	1.913900363	0.121475013	0.915023932	0.913323324	0.913393957	0.915366524	0.897044892	0.909184616	0.880263725	0.933638588	0.053374863
cg22376366	0.213166199	0.954229423	0.989549977	0.987712468	0.987846039	0.988972098	0.987747707	0.987492205	0.976866917	0.994102966	0.017236049
cg25203539	5.602978457	0.000922095	0.892059665	0.877746679	0.907530092	0.883388654	0.874292598	0.865517221	0.84216391	0.923616924	0.081453014
cg19898526	0.248555697	0.937252252	0.948851661	0.945936618	0.942568062	0.951283463	0.948500357	0.950613318	0.915839707	0.977745132	0.061905426
cg06649390	1.350084967	0.270783303	0.837864256	0.829351487	0.848331938	0.827306524	0.827418361	0.830451454	0.777031237	0.874572857	0.09754162
cg17748182	3.747624779	0.009372966	0.810476278	0.82948807	0.845331302	0.845291118	0.825849894	0.83247977	0.780350702	0.858645825	0.078295123
cg03465880	0.934687061	0.472715518	0.989057229	0.989652822	0.993263779	0.994259201	0.990440009	0.991201202	0.97008624	0.997845445	0.027759205
cg15462203	2.352753652	0.06470361	0.888368059	0.893328988	0.897926623	0.895114927	0.874945596	0.878502065	0.858255299	0.924417153	0.066161854
cg10556264	0.367455444	0.866787241	0.880618778	0.87384665	0.880445164	0.875074897	0.871884705	0.869256685	0.836503374	0.909628841	0.073125467
cg22709966	3.290225335	0.017376759	0.850485773	0.846765168	0.858155901	0.854819906	0.83604492	0.83518702	0.811924444	0.874483036	0.062558591
cg15976416	9.760637933	1.30E-05	0.877524109	0.894349985	0.899051539	0.852372576	0.892171185	0.876269329	0.827595201	0.917724786	0.090129585
cg17838754	1.553115105	0.203512015	0.807552862	0.798602882	0.831670833	0.806550131	0.812928213	0.809421357	0.74409977	0.856313062	0.112213292
cg23596199	2.828318056	0.032969413	0.778714598	0.775698737	0.771074153	0.793397468	0.77410831	0.764644415	0.751450701	0.816592847	0.065142146
cg13932473	2.075527176	0.096293316	0.921252459	0.916011974	0.928610529	0.918359369	0.915135883	0.904340892	0.886159159	0.946035819	0.05987666
cg04119843	0.775043634	0.575376684	0.075853663	0.081918118	0.081242998	0.074919531	0.08233604	0.080417362	0.065336622	0.099446445	0.034109823
cg09236098	1.287621962	0.295280295	0.01853521	0.023175051	0.018800725	0.018801709	0.020941285	0.024274724	0.010971814	0.038465661	0.027493848
cg12625874	11.96778385	2.01E-06	0.079049208	0.085617081	0.08236284	0.084801735	0.099768849	0.100995245	0.071087554	0.115204187	0.044116633
cg10164137	3.291740973	0.017340753	0.056394348	0.057646042	0.055171508	0.055617001	0.063987748	0.068277864	0.044353481	0.078384812	0.034031332
cg17873420	1.832026596	0.136632337	0.0134119	0.012635817	0.012257745	0.00972742	0.015636118	0.015253185	0.006297628	0.027364952	0.021067324
cg21679391	17.00140456	5.70E-08	0.967969896	0.967341614	0.964157091	0.931105315	0.929093298	0.917695913	0.891526813	0.983196059	0.091669246
cg21118819	11.208619	3.72E-06	0.777994172	0.819679605	0.71469179	0.76245825	0.771558433	0.739228832	0.685206323	0.838957247	0.153750923
cg11414742	5.024283688	0.00184157	0.495335409	0.479520069	0.480395787	0.424856955	0.461215353	0.452027874	0.386455621	0.539729524	0.153273904
cg14270725	1.779797307	0.147261775	0.314926583	0.297444779	0.325432252	0.333506689	0.247071816	0.249550051	0.200072936	0.469981835	0.269908899
cg15386434	0.105550019	0.990227422	0.181325619	0.147499567	0.151179926	0.183568205	0.17401504	0.169810401	0.088120231	0.454930434	0.366810202
cg14793596	0.606721702	0.695283749	0.105258254	0.082268506	0.092065788	0.105582684	0.074156707	0.077391854	0.03636962	0.205131633	0.168762013
cg07284273	0.26260696	0.929921418	0.117581497	0.134972646	0.13107352	0.150851625	0.150660416	0.154410341	0.0767354	0.306732171	0.229996771
cg25063151	0.446734877	0.812194994	0.112069583	0.076563045	0.099022452	0.126351912	0.09032074	0.090072088	0.033083999	0.281868377	0.248784378
cg19436320	0.375172075	0.861671626	0.209226469	0.177644607	0.209041614	0.193477028	0.198149654	0.195688161	0.117772075	0.291298467	0.173526392
cg00040588	0.636587954	0.673435819	0.225803684	0.204099804	0.239463523	0.235116278	0.206323423	0.209326832	0.145997473	0.339630626	0.193633154
cg22691336	7.674486882	9.58E-05	0.832131289	0.77927187	0.78835067	0.744530842	0.755524417	0.747079331	0.709902633	0.863436098	0.153533465
cg27399052	11.91345733	2.10E-06	0.251912658	0.214861696	0.203792414	0.1957684	0.168291655	0.184656981	0.136865554	0.276408202	0.139542648
cg12478066	11.41635249	3.14E-06	0.254431345	0.241681208	0.237434868	0.213376805	0.195190895	0.176239847	0.16337081	0.299343574	0.135972764
cg23036947	10.6124805	6.15E-06	0.276830093	0.230442772	0.197694432	0.164360883	0.180999133	0.160233194	0.117539656	0.344541206	0.227001549
cg17132079	9.157340966	2.26E-05	0.530454993	0.520919895	0.455940772	0.431950081	0.390342286	0.413929981	0.287294732	0.590374066	0.303079335
cg01198994	38.93756473	3.08E-12	0.638401827	0.766120251	0.755332623	0.661154715	0.786457832	0.778551525	0.60322698	0.825913911	0.222686931
cg23973885	135.1428099	1.24E-19	0.264046482	0.390836333	0.386291654	0.522787671	0.691881218	0.664469629	0.225839017	0.715966139	0.490127121
cg13393580	4.469282269	0.003671503	0.865548527	0.895889475	0.889609003	0.85504709	0.867214152	0.878665306	0.812592134	0.916978238	0.104386104
cg13354934	57.92651249	1.66E-14	0.657833215	0.488011985	0.467639656	0.413748452	0.371768525	0.374649018	0.335497756	0.70078474	0.365286984
cg14375163	0.645752928	0.666764971	0.904009786	0.913319858	0.926778713	0.918284264	0.913751339	0.920042591	0.858474299	0.961158554	0.102684255
cg20426768	1.735803394	0.156841628	0.76600602	0.733157254	0.754845773	0.722066271	0.750949532	0.738174531	0.695437523	0.799996539	0.104559016
cg24153574	1.346988644	0.271952804	0.685371198	0.675936233	0.642573351	0.686789723	0.698656021	0.695415393	0.598232222	0.778380534	0.180148312
cg21165029	20.41028446	7.62E-09	0.691797319	0.596019907	0.566599414	0.568009415	0.451527954	0.450454719	0.394326561	0.741814323	0.347487763
cg03400623	32.73539115	2.76E-11	0.694154777	0.598249922	0.583517926	0.576345327	0.485951506	0.48200946	0.449224742	0.722704042	0.2734793
cg22109675	70.57966292	1.13E-15	0.705004554	0.612021582	0.486038907	0.471291447	0.384331139	0.408364509	0.350177011	0.761635449	0.411458438
cg15492552	54.40684634	3.84E-14	0.533900641	0.406471605	0.323474592	0.304507527	0.277941849	0.272188059	0.23285289	0.590051805	0.357198915
cg05387269	62.845871	5.51E-15	0.053429981	0.027833606	0.0506248	0.256515192	0.036537212	0.040582284	0.018141652	0.340386702	0.322245049
cg14992101	15.18272885	1.88E-07	0.111733343	0.140267338	0.166907355	0.200179146	0.180027797	0.175199712	0.096970818	0.246165932	0.149195114
cg09864992	2.454575497	0.05594931	0.787548082	0.786186755	0.812297768	0.795496531	0.796707976	0.799908008	0.768616081	0.846780765	0.078164684
cg25685675	23.6205377	1.42E-09	0.63375155	0.687986862	0.694254202	0.686464943	0.805705033	0.79170663	0.557974341	0.817727009	0.259752667
cg14094639	1.801763632	0.142695677	0.933214275	0.939910132	0.899916291	0.906623475	0.904726015	0.910295389	0.771276608	0.962583118	0.19130651
cg06203720	23.12961614	1.82E-09	0.460174892	0.453788358	0.441491824	0.377727714	0.344953421	0.368999218	0.318281111	0.488669154	0.170388042
cg01508988	4.681116982	0.002812618	0.328020953	0.330083199	0.344782685	0.355151395	0.350299777	0.331841319	0.300912989	0.368258376	0.067345387
cg07395004	2.789513238	0.034816489	0.078168382	0.088082695	0.082764608	0.081803408	0.095366361	0.097551394	0.058820515	0.112328262	0.053507747
cg19871494	11.69583003	2.50E-06	0.103707836	0.0735301	0.092263503	0.095565605	0.131959659	0.083692804	0.052592855	0.151224646	0.098631791
cg15604233	2.202001847	0.080299988	0.013817715	0.015500783	0.015463612	0.017449298	0.021242555	0.01250701	0.00640314	0.032492824	0.026089684
cg11518257	0.717600752	0.61525251	0.070516684	0.069971807	0.08494199	0.077262711	0.072238209	0.072310912	0.039518276	0.10679116	0.067272884
cg19823490	0.922866872	0.479858432	0.091532974	0.103536233	0.106560125	0.10749211	0.104957766	0.119885819	0.0563766	0.163643196	0.107266595
cg15617543	2.445528077	0.056675629	0.045535538	0.052141881	0.051240007	0.049397828	0.055399801	0.059366583	0.037703618	0.067753308	0.03004969
cg02144516	54.15209849	4.09E-14	0.749248422	0.757123131	0.759425933	0.636514264	0.607204057	0.535637847	0.505628916	0.798765739	0.293136823
cg26865478	12.80638166	1.04E-06	0.870403649	0.868778038	0.88015836	0.842754948	0.841890058	0.824688923	0.812068848	0.902475666	0.090406818
cg16361266	1.666893511	0.173081224	0.97155442	0.954660603	0.966026724	0.953421946	0.968775729	0.970847208	0.913135825	0.982845011	0.069709186
cg12033178	3.858519002	0.008091829	0.887818064	0.88714679	0.915706598	0.909006626	0.892890822	0.90193134	0.849818742	0.924869753	0.075051011
cg08158776	2.163124737	0.084907981	0.905122663	0.901181451	0.917391834	0.912792012	0.907965145	0.891121971	0.87441897	0.949950088	0.075531118
cg04880874	1.401408944	0.252056903	0.949153234	0.945487221	0.95283229	0.942397381	0.93582075	0.933186638	0.89592778	0.966373582	0.070445802
cg15588177	0.20272516	0.958799528	0.982186216	0.984894513	0.981890391	0.980333539	0.982586756	0.982195974	0.955541895	0.9934433	0.037901405
cg22232737	2.955283053	0.027603832	0.85074459	0.847236065	0.867481768	0.862170667	0.842797426	0.845659424	0.825604857	0.886011629	0.060406771
cg01006034	5.036522489	0.001814301	0.901071796	0.88769938	0.909015663	0.885880169	0.88793343	0.886073322	0.863171868	0.923090224	0.059918356
cg23621766	1.523167581	0.212335293	0.94044576	0.943176762	0.952834781	0.937905308	0.935537861	0.941077677	0.916991995	0.969802619	0.052810625
cg06903451	1.266516387	0.303997211	0.840706557	0.843181327	0.863262231	0.839212208	0.858689287	0.855787816	0.80268583	0.905920937	0.103235108
cg23209302	1.21055909	0.328221564	0.906906362	0.896278194	0.907305044	0.900361238	0.892828133	0.89695536	0.865035221	0.925699229	0.060664008
cg01399319	1.82097282	0.138817013	0.911982458	0.909579906	0.923864918	0.916909412	0.908449771	0.905207268	0.881157388	0.939967492	0.058810104
cg17014728	3.669602607	0.010400706	0.88239504	0.883183732	0.892731731	0.878421289	0.871363906	0.867025306	0.850208546	0.907412134	0.057203588
cg22389936	1.123723517	0.369127121	0.897078013	0.903357563	0.912241859	0.906409954	0.893832428	0.902121244	0.872633228	0.929552465	0.056919237
cg04481810	0.691522439	0.633767438	0.866016085	0.866754366	0.878631637	0.872423957	0.869131024	0.873990058	0.831319565	0.905014872	0.073695306
cg19384072	3.508659451	0.012911766	0.883940124	0.881171808	0.890679123	0.883444536	0.896225743	0.898193283	0.867837776	0.912413189	0.044575413
cg11811184	4.537282419	0.003369058	0.861442894	0.878497272	0.89709189	0.883813	0.893785186	0.90527942	0.835479564	0.926544234	0.091064669
cg24837149	37.25477571	5.41E-12	0.374164758	0.40751994	0.341137164	0.371472397	0.262120139	0.121694554	0.10786066	0.436629505	0.328768845
cg16278124	5.527451321	0.001007637	0.086535672	0.106287427	0.096822125	0.101144226	0.128705973	0.134849494	0.067171167	0.194953447	0.127782281
cg06817090	3.76984596	0.009100171	0.066226913	0.056534141	0.060500595	0.059425871	0.076452108	0.071715699	0.046316937	0.096321282	0.050004345
cg16573386	6.588454146	0.000301917	0.056076193	0.067291622	0.060055393	0.060701992	0.073269696	0.073690084	0.048477637	0.079715823	0.031238187
cg17397377	4.87033884	0.002224104	0.105166587	0.109166351	0.123365104	0.119490749	0.132026746	0.131170125	0.09543451	0.151883485	0.056448975
cg07191003	0.482645868	0.786365435	0.011532527	0.01116804	0.01049229	0.010284858	0.012333169	0.012559039	0.005236592	0.018608499	0.013371907
cg08470185	1.544783458	0.205931094	0.010994767	0.007621473	0.008385145	0.008166725	0.009673839	0.009905473	0.005082873	0.01594157	0.010858696
cg13053783	2.770469497	0.035761768	0.010550204	0.015965897	0.010204314	0.009581322	0.011153375	0.010816012	0.005107929	0.018544189	0.013436261
cg15130241	0.68764034	0.636542918	0.008787904	0.008958427	0.011260189	0.007168229	0.010059953	0.008717968	0.002082158	0.017568627	0.015486469
cg25842896	6.052015565	0.000549282	0.04924796	0.053556032	0.05706768	0.055902226	0.065044405	0.063054127	0.044469396	0.074971144	0.030501748
cg00173405	2.211119486	0.079256437	0.022653918	0.023388065	0.018629711	0.024807151	0.026657706	0.025211964	0.013066183	0.033565785	0.020499602
cg03943717	2.618223059	0.044339167	0.051459913	0.057379059	0.055678551	0.059906379	0.067493082	0.063786017	0.039201781	0.087204769	0.048002988
cg23437836	17.30014177	4.73E-08	0.06964895	0.08066966	0.070332489	0.082890011	0.103248563	0.099431094	0.059974001	0.112885279	0.052911278
cg00968800	5.800830026	0.000732473	0.058690732	0.066306071	0.032519437	0.0630397	0.071177477	0.039967783	0.018699309	0.092937118	0.074237809
cg09064061	6.397108534	0.000372836	0.683417445	0.727385912	0.727214915	0.707538693	0.75900276	0.738034253	0.612421886	0.776129488	0.163707601
cg04903146	3.0953058	0.022723964	0.672555081	0.641801758	0.694595722	0.611245963	0.659090684	0.655958191	0.571655415	0.764103524	0.192448108
cg24399028	1.837433897	0.13557602	0.91342768	0.911317064	0.906562182	0.920437925	0.915920268	0.898447937	0.877367577	0.941711938	0.064344361
cg14795268	9.382669246	1.83E-05	0.12108824	0.15122837	0.152475659	0.149283116	0.20962709	0.177422588	0.092156091	0.245058447	0.152902357
cg21439539	0.548620336	0.738046949	0.012319879	0.010283155	0.013936199	0.012000658	0.014069641	0.013841976	0.006015255	0.030556717	0.024541462
cg20275133	5.792744381	0.000739352	0.065852222	0.068687804	0.075717626	0.073815727	0.080702436	0.086959653	0.051526919	0.096819712	0.045292794
cg16728516	1.725486969	0.159174788	0.011874969	0.00804391	0.010675142	0.007953529	0.012108941	0.008416159	0.003908233	0.023874533	0.019966301
cg05048680	1.134965949	0.363598611	0.010816875	0.006051357	0.008996502	0.007056813	0.009537448	0.007005606	0.002833819	0.020113314	0.017279495
cg25769755	1.665456544	0.173436672	0.013086219	0.015323395	0.02364799	0.012777736	0.01734448	0.013950969	0.007192666	0.054517467	0.047324802
cg11993086	1.43337474	0.241005364	0.051827305	0.058416859	0.05253559	0.054499217	0.061887365	0.070034489	0.030878202	0.092790116	0.061911913
cg05595602	0.328696455	0.891633591	0.009364778	0.011871928	0.010858068	0.011781587	0.009229216	0.012683094	0.003454561	0.027923632	0.024469071
cg25397779	3.703087937	0.009945858	0.042518994	0.047271056	0.049116384	0.043815946	0.051183457	0.058363222	0.033895435	0.077335112	0.043439677
cg12525514	3.383981506	0.015289626	0.053982166	0.042439017	0.044792086	0.049742066	0.063546964	0.059560927	0.032155024	0.08286028	0.050705256
cg11222665	2.031780009	0.102542289	0.069397286	0.069976884	0.062874123	0.061942935	0.077691626	0.06980482	0.051620765	0.100077081	0.048456316
cg25939543	1.187547671	0.338663084	0.919423079	0.913757522	0.920202599	0.917285737	0.922239529	0.92922867	0.899451534	0.940054146	0.040602612
cg16661858	0.392398586	0.850076102	0.92161009	0.916462798	0.911659271	0.907373034	0.916861482	0.91443134	0.88003585	0.950809863	0.070774014
cg00009834	4.713608489	0.002700901	0.776926237	0.783879714	0.811264839	0.770607873	0.770406295	0.788605311	0.747242397	0.838533298	0.091290901
cg27295412	35.56175026	9.76E-12	0.880547601	0.852169596	0.899868008	0.714983005	0.886064662	0.891166873	0.649304824	0.917162646	0.267857822
cg00294152	3.514339779	0.012813109	0.568893631	0.610967825	0.591087244	0.550621831	0.580244406	0.650414776	0.467191747	0.710777586	0.243585839
cg07901479	47.46875658	2.35E-13	0.930015782	0.946184178	0.938009147	0.798958237	0.95463029	0.947714127	0.74869585	0.966174746	0.217478896
cg00060374	3.747066231	0.009379933	0.803758187	0.804003009	0.765447908	0.766870768	0.679892166	0.696824863	0.590218945	0.902676261	0.312457316
cg17507949	1.726448	0.158956019	0.778880261	0.745484348	0.768953479	0.770226711	0.721264204	0.719969273	0.662740372	0.838573886	0.175833514
cg23894219	9.76620734	1.29E-05	0.774860551	0.809850926	0.78587492	0.775160622	0.83206673	0.824331002	0.731501679	0.857641661	0.126139983
cg15633699	233.6731744	4.52E-23	0.7921987	0.833592803	0.784691128	0.456823632	0.838571885	0.83781264	0.411273817	0.866866234	0.455592417
cg10380643	105.2816897	4.31E-18	0.677535194	0.755022352	0.663871997	0.41031868	0.764308531	0.764495089	0.372009536	0.79478188	0.422772344
cg15081886	8.698207551	3.48E-05	0.82316284	0.834033147	0.842281082	0.79219389	0.84535362	0.80934027	0.753045591	0.858762699	0.105717108
cg15823872	10.71606227	5.63E-06	0.764219178	0.800276015	0.777229694	0.834613318	0.824704174	0.834238884	0.684401878	0.854101633	0.169699755
cg24555071	7.210881985	0.000154798	0.610087347	0.639375768	0.644316118	0.635133663	0.710712075	0.701744577	0.540679959	0.746523705	0.205843746
cg06711078	0.368370928	0.866183022	0.781883238	0.774761797	0.781086979	0.77702186	0.79478365	0.784666998	0.738484239	0.844278959	0.10579472
cg12286462	0.562083115	0.728129096	0.883513717	0.87983279	0.882922061	0.891661413	0.888464431	0.894955061	0.843858216	0.937103401	0.093245184
cg01721822	2.003953736	0.106727016	0.822864565	0.827661381	0.832671671	0.802179475	0.831865571	0.818636192	0.764818416	0.862090271	0.097271855
cg21285198	27.13338007	2.75E-10	0.566381754	0.577608501	0.670414838	0.771969153	0.747267605	0.724696472	0.486674163	0.825088588	0.338414425
cg00305774	32.17649435	3.42E-11	0.820453292	0.774735867	0.896765986	0.933144336	0.934902611	0.929993677	0.722593553	0.961803897	0.239210344
cg22517356	13.00202293	9.00E-07	0.334058822	0.358738299	0.480762342	0.491175124	0.652083803	0.627893606	0.21966686	0.75430058	0.53463372
cg09368716	1.333700765	0.277024128	0.58470883	0.555012246	0.524604972	0.519678702	0.541744873	0.524769945	0.425079383	0.680180889	0.255101506
cg12208770	0.881866288	0.505224483	0.558074588	0.558877039	0.537027417	0.543321465	0.529212963	0.518458212	0.458904807	0.62096664	0.162061833
cg26863172	0.824188761	0.542405355	0.621383791	0.564510713	0.60553489	0.588710568	0.57750819	0.554850897	0.445564018	0.701986722	0.256422704
cg17142722	3.161805589	0.020729413	0.029750092	0.015794153	0.026289538	0.046753776	0.017935989	0.022845966	0.009997025	0.087427589	0.077430565
cg04897188	1.652083159	0.176778764	0.052739389	0.045998807	0.034958079	0.053824454	0.048594833	0.060959525	0.017861864	0.094694792	0.076832929
cg04865726	9.505592511	1.64E-05	0.389417294	0.347205576	0.260403974	0.271914719	0.173829344	0.162255022	0.067172785	0.467685839	0.400513054
cg12407057	5.996049079	0.00058541	0.689778378	0.655190179	0.600661236	0.58422657	0.515624981	0.521039661	0.431133165	0.805538527	0.374405362
cg19270739	47.75652721	2.17E-13	0.569013412	0.564106892	0.495198192	0.366395405	0.295613155	0.333525049	0.246769621	0.610705461	0.36393584
cg21837069	35.82746236	8.89E-12	0.21815446	0.224084555	0.192858493	0.089473109	0.071764751	0.075547759	0.05515549	0.278844415	0.223688924
cg17491622	12.21571989	1.65E-06	0.114157291	0.087900593	0.098357061	0.071140149	0.059907014	0.067156814	0.045453483	0.135906611	0.090453128
cg06444575	20.95535643	5.66E-09	0.119119996	0.117555429	0.117787549	0.07770725	0.090868316	0.096579805	0.059753074	0.132530966	0.072777893
cg00702126	49.87037615	1.22E-13	0.213034188	0.210061203	0.202017501	0.115188218	0.077475761	0.098227801	0.073108563	0.257940347	0.184831784
cg14667273	26.26131504	4.07E-10	0.209952612	0.182048906	0.19104114	0.111420044	0.096141759	0.105185042	0.087060535	0.281192972	0.194132437
cg27391934	13.20337714	7.73E-07	0.15150123	0.092870521	0.113243985	0.055572214	0.022205969	0.031539502	0.017909751	0.267207747	0.249297996
cg08589721	7.373965374	0.000130524	0.090922464	0.097505471	0.093289565	0.069225752	0.083350485	0.084104203	0.048641166	0.105531529	0.056890363
cg14271665	0.710030194	0.620603268	0.111413275	0.115537797	0.116706454	0.108236931	0.113244528	0.109450839	0.097966753	0.137680156	0.039713402
cg02896318	4.268164393	0.004745615	0.101018999	0.093298803	0.093876798	0.081967795	0.083146869	0.08626874	0.072629652	0.11088752	0.038257869
cg25234611	3.979127472	0.006904811	0.11325818	0.083440522	0.111251376	0.093471114	0.076747	0.07974912	0.065915252	0.167272795	0.101357543
cg09668627	6.162401565	0.000484773	0.77022551	0.739852066	0.704155465	0.720611937	0.670555635	0.653456304	0.597189059	0.818920539	0.22173148
cg08161163	8.957401167	2.72E-05	0.648490647	0.69419139	0.65179277	0.710096265	0.749222138	0.745762641	0.534480669	0.763893413	0.229412744
cg26798702	14.98645502	2.15E-07	0.633578372	0.697694195	0.636769101	0.655121869	0.805197752	0.789946731	0.533802078	0.822300661	0.288498583
cg09843049	7.739451525	8.96E-05	0.760712794	0.766350548	0.754607533	0.730171208	0.700858437	0.69268974	0.642063463	0.801088036	0.159024573
cg13897675	0.937458623	0.471051816	0.952746815	0.948099448	0.95648294	0.948718987	0.948983521	0.945523281	0.924913231	0.975764902	0.050851672
cg09860601	11.89897174	2.12E-06	0.609624808	0.636034595	0.636210195	0.67549128	0.728962978	0.707689496	0.511753992	0.760582943	0.248828951
cg19639479	0.997965822	0.435798326	0.955227812	0.950533717	0.960673653	0.960842805	0.955490889	0.949649267	0.931981804	0.978341839	0.046360035
cg09603935	6.45536671	0.000349538	0.95133489	0.978026346	0.927848915	0.981234544	0.977997413	0.976536455	0.856868088	0.993861006	0.136992919
cg03116557	15.05968546	2.04E-07	0.740458745	0.788080457	0.69818023	0.803502386	0.824642038	0.811015166	0.668536285	0.857446033	0.188909747
cg13570957	2.403826025	0.060150176	0.797377327	0.80860073	0.783160601	0.817781159	0.788052861	0.783553809	0.746290402	0.837919344	0.091628941
cg03538326	13.23862178	7.53E-07	0.789852566	0.791298119	0.786859014	0.797289116	0.664187064	0.63894305	0.602347955	0.878844866	0.276496911
cg26795248	4.628993659	0.00300214	0.543737536	0.609908229	0.569276921	0.557057349	0.651063003	0.626849239	0.419084612	0.673846224	0.254761612
cg25592215	2.26222387	0.073656552	0.861190854	0.87468798	0.881654709	0.871867027	0.859630243	0.866417659	0.840125958	0.905713377	0.065587419
cg08426733	7.276239315	0.000144539	0.402290215	0.423483235	0.347803064	0.393808717	0.360648909	0.362511217	0.308735175	0.442850222	0.134115047
cg08270205	3.450765471	0.013963811	0.875850098	0.88333342	0.893953295	0.880413352	0.870429204	0.865934221	0.839895198	0.91205877	0.072163572
cg15099879	2.066382751	0.097567126	0.79417424	0.792250811	0.807795377	0.802146696	0.797198047	0.779142146	0.759737555	0.838414959	0.078677404
cg06786804	13.94509179	4.48E-07	0.812108159	0.841484363	0.836957643	0.876193138	0.878000407	0.889955594	0.783375284	0.919666374	0.13629109
cg24492273	2.111137212	0.091490208	0.847500507	0.834933463	0.850645471	0.853386114	0.842430384	0.840767392	0.813653361	0.879790004	0.066136643
cg21001441	2.656178572	0.042019674	0.627023336	0.633470992	0.593071118	0.612398568	0.659701563	0.634335316	0.533231362	0.698640072	0.165408709
cg11405695	15.01267394	2.11E-07	0.69516438	0.711692216	0.655059305	0.620582255	0.736634617	0.691799489	0.594749572	0.74740878	0.152659208
cg02136596	158.4021114	1.27E-20	0.807345551	0.822541473	0.803788832	0.840465078	0.735955173	0.409770535	0.369491265	0.881619098	0.512127833
cg00599812	2.36107822	0.063938101	0.904695876	0.908051305	0.90575611	0.939546265	0.940201135	0.895540973	0.835961064	0.963642545	0.127681481
cg00528453	1.414327491	0.24753518	0.901517915	0.91671544	0.896518337	0.912040354	0.921143901	0.906815342	0.855149628	0.938014153	0.082864525
cg27383362	2.285483639	0.071242438	0.79280181	0.794853754	0.791941326	0.821037552	0.819301713	0.818504112	0.742906419	0.859220548	0.116314129
cg13969072	1.145964871	0.35825745	0.828087339	0.817733247	0.824827536	0.811989444	0.82072333	0.837598433	0.78342089	0.862956985	0.079536095
cg26182712	1.088476893	0.386915818	0.901855042	0.900364203	0.913693741	0.901316834	0.932519251	0.930543755	0.81563917	0.967017123	0.151377953
cg27564386	4.216145637	0.005074209	0.934962459	0.942980981	0.92718886	0.936697184	0.955180641	0.962817076	0.891746906	0.973421197	0.081674291
cg26651722	2.284127093	0.071381	0.7724193	0.774125604	0.790330301	0.785488339	0.770951366	0.767227232	0.729182013	0.801045616	0.071863603
cg01521567	0.732742486	0.604613674	0.982056369	0.982087539	0.977704917	0.975902491	0.980554659	0.981967372	0.967869475	0.99771358	0.029844105
cg03760226	6.69268626	0.000269442	0.986576652	0.984874181	0.986271075	0.980599336	0.980232113	0.965439322	0.956885272	0.995229448	0.038344175
cg20985028	4.340161068	0.004327325	0.880289276	0.913395355	0.8774093	0.893744511	0.9170714	0.928222569	0.803060485	0.946153625	0.143093139
cg19682639	1.829643929	0.137100364	0.703381535	0.725061324	0.712785269	0.724890627	0.730576114	0.728488358	0.647129502	0.756269654	0.109140152
cg13388025	6.418539527	0.00036408	0.776995877	0.801254112	0.811330043	0.814297591	0.753276745	0.765248994	0.711794719	0.845543725	0.133749005
cg26226110	9.039768292	2.52E-05	0.410573408	0.38334509	0.382839901	0.367687163	0.340618301	0.28912751	0.258261995	0.461966076	0.203704081
cg07280242	108.3984807	2.86E-18	0.252116729	0.230001144	0.237001254	0.120677983	0.068352031	0.086383026	0.057027101	0.297516405	0.240489304
cg13798621	65.1554982	3.37E-15	0.214987665	0.195907316	0.202462153	0.121278429	0.080182661	0.090718238	0.063494022	0.258818376	0.195324354
cg13487474	26.53077426	3.60E-10	0.277305315	0.219746127	0.231269395	0.187581559	0.124487763	0.103900574	0.08667929	0.310028034	0.223348744
cg23016632	38.7907884	3.23E-12	0.27444097	0.24428426	0.254411353	0.229827127	0.118064714	0.121929148	0.098028631	0.313944473	0.215915842
cg10972351	67.56174896	2.06E-15	0.926482788	0.930108705	0.893312113	0.904658895	0.804855834	0.791059837	0.755420394	0.949322348	0.193901954
cg20951194	53.83109968	4.43E-14	0.946851415	0.954700161	0.927495835	0.954097042	0.898499308	0.867622737	0.83711392	0.967050712	0.129936792
cg04107003	2.834120906	0.032702041	0.502015684	0.532060552	0.505454001	0.520440161	0.536686995	0.507701599	0.464902939	0.556040397	0.091137458
cg24085570	11.8082445	2.28E-06	0.72322542	0.743255627	0.751510406	0.725191068	0.791702087	0.774703519	0.670660809	0.82141444	0.150753631
cg17282836	2.755386739	0.036529231	0.702738362	0.693757253	0.703520267	0.685038717	0.723937299	0.711483612	0.659800827	0.745695067	0.08589424
cg10522845	1.091414795	0.385406541	0.70670349	0.697616258	0.733267886	0.686225684	0.705556898	0.696483703	0.636362317	0.790110162	0.153747846
cg25101405	7.160647007	0.000163208	0.61550811	0.596529068	0.619762382	0.474116471	0.59790138	0.594300936	0.427523764	0.701180731	0.273656967
cg04981940	26.68143027	3.37E-10	0.737355012	0.746266921	0.773262949	0.639882883	0.804245364	0.812989772	0.572956921	0.823419135	0.250462214
cg17821649	1.077333936	0.392684306	0.913605991	0.913667347	0.916954392	0.91691239	0.911009056	0.902785877	0.885328196	0.941305253	0.055977057
cg00391668	5.463304602	0.001086889	0.543695161	0.563911252	0.515086037	0.518005588	0.509321104	0.497934203	0.45603286	0.615381341	0.159348482
cg19621710	82.38118115	1.34E-16	0.600204561	0.578149853	0.541146091	0.623592391	0.409961633	0.410759798	0.368397357	0.69185778	0.323460424
cg03742705	21.69447525	3.81E-09	0.429188696	0.407432926	0.407165275	0.359059584	0.339562021	0.344251962	0.317234831	0.454253444	0.137018613
cg16013630	3.960720264	0.007073443	0.255352593	0.244417765	0.256625922	0.263802641	0.276536477	0.27941027	0.219685623	0.295630188	0.075944565
cg25210378	1.009581836	0.429265908	0.110869603	0.113465159	0.109744382	0.10251981	0.111746592	0.113679336	0.088840216	0.1287183	0.039878083
cg15875062	1.252995155	0.309701334	0.035940983	0.03598862	0.036831916	0.042428523	0.041199269	0.044192304	0.022372181	0.059787298	0.037415117
cg10228629	3.576773687	0.011779286	0.020772616	0.020107412	0.021102911	0.019718497	0.023109193	0.029462063	0.011674345	0.039532328	0.027857983
cg06377929	5.864611442	0.000680532	0.067329266	0.058634942	0.051980352	0.058703263	0.08927646	0.076335881	0.033528476	0.1056293	0.072100824
cg07490279	3.335933231	0.016324407	0.013235844	0.013703417	0.012640148	0.010225281	0.016188801	0.016731474	0.007999373	0.023679148	0.015679776
cg10240778	0.498783937	0.774621201	0.008186557	0.009007263	0.007876719	0.007580346	0.009347325	0.009805573	0.003350587	0.01454209	0.011191503
cg04286729	0.583937243	0.71203224	0.014420293	0.013496898	0.016205849	0.014497817	0.012264147	0.014946412	0.008166315	0.025443846	0.017277531
cg03041700	4.360265546	0.004217592	0.047188168	0.055783366	0.053225039	0.051375615	0.056443804	0.064864943	0.038473902	0.078694061	0.040220159
cg12909536	3.314909096	0.016799942	0.064141803	0.083659252	0.068451346	0.078425924	0.092722894	0.080432387	0.044561235	0.109459395	0.06489816
cg12439834	2.424368459	0.0584122	0.772338933	0.781769944	0.79389042	0.788446576	0.758310837	0.760909252	0.707429467	0.815789186	0.108359719
cg07478007	142.314723	5.91E-20	0.542168882	0.576254125	0.313403431	0.279716354	0.248380504	0.207502077	0.183611352	0.639131603	0.455520251
cg05818185	1.98421099	0.109799294	0.957058755	0.945458129	0.951188659	0.948530647	0.952657268	0.960070756	0.921978007	0.967969938	0.045991931
cg01768480	1.125817189	0.368092242	0.877181322	0.885199403	0.891182479	0.89150244	0.890832329	0.896191929	0.842157069	0.930616382	0.088459313
cg11735371	1.840678543	0.13494605	0.885914357	0.879455835	0.904301977	0.886112444	0.889600834	0.890672673	0.853092205	0.925507088	0.072414883
cg00695214	2.638674582	0.043073429	0.884519022	0.884877882	0.899353641	0.876620216	0.893068019	0.880112812	0.860970718	0.920034448	0.05906373
cg23735749	0.50485185	0.770188981	0.916225204	0.922030321	0.922323214	0.91582094	0.909613776	0.928459626	0.870895721	0.965004319	0.094108597
cg13352563	0.53458613	0.748376819	0.933787699	0.928342482	0.933745279	0.932069764	0.931627884	0.924670798	0.910577194	0.954253119	0.043675925
cg13025553	3.882097891	0.007843944	0.895229142	0.891052868	0.905194542	0.89099087	0.871177395	0.887383276	0.862623678	0.921619434	0.058995756
cg20157693	2.407924885	0.059799225	0.893886109	0.912469018	0.910639876	0.908017256	0.917117902	0.921056014	0.859677242	0.932861447	0.073184205
cg08253264	2.509862128	0.051713295	0.883421056	0.879212827	0.883936374	0.856547727	0.879061641	0.87959266	0.828044384	0.90816321	0.080118825
cg18040125	4.070097302	0.006131292	0.78352544	0.766915853	0.795185416	0.758329534	0.767155792	0.783577423	0.737185164	0.817350754	0.08016559
cg15466030	1.594204957	0.191972919	0.912923305	0.904431844	0.918681804	0.924953449	0.905931515	0.916326174	0.884285488	0.938987718	0.054702231
cg05049094	6.913718473	0.000212222	0.947742477	0.949602549	0.955298849	0.943795614	0.931860464	0.913517585	0.894776377	0.970392266	0.075615889
cg25628057	3.668894949	0.01041055	0.892104057	0.900390987	0.902001829	0.902802722	0.877490743	0.890470005	0.871010773	0.924846143	0.05383537
cg24378791	5.382731544	0.001195897	0.869123761	0.873849431	0.879472616	0.848719734	0.897967629	0.884975122	0.816389856	0.913444442	0.097054586
cg26042514	2.439481746	0.057166394	0.969565372	0.971843414	0.972182639	0.970230626	0.969284376	0.979554076	0.958770307	0.985143336	0.026373029
cg18387631	1.900952564	0.123756056	0.84486184	0.837010656	0.865714531	0.855747954	0.840882464	0.843932468	0.810253724	0.885814816	0.075561092
cg10108196	6.677269442	0.000274002	0.280210582	0.243434021	0.259456823	0.152359794	0.195221899	0.185400612	0.095821572	0.360241675	0.264420104
cg25201541	254.9791119	1.26E-23	0.706505257	0.686156451	0.666985186	0.686122105	0.430337512	0.448621906	0.40296613	0.72266129	0.319695159
cg24296621	169.6651324	4.71E-21	0.461058029	0.460863186	0.409381617	0.503848529	0.259640561	0.274355088	0.24570896	0.534901271	0.289192311
cg09932694	1.229137519	0.31999712	0.061958164	0.063362344	0.063336661	0.052544425	0.049507734	0.069434881	0.031222429	0.099389859	0.06816743
cg17464271	4.634228366	0.002982511	0.012068334	0.015033746	0.017140612	0.011841502	0.020341284	0.016710352	0.006083023	0.026659413	0.02057639
cg11103442	3.876116603	0.007906061	0.04090674	0.047049579	0.044365978	0.046785717	0.051534521	0.051576932	0.033252335	0.06343792	0.030185584
cg22225258	3.829688728	0.008406143	0.017044646	0.014341689	0.014507147	0.014266314	0.019925773	0.017058179	0.009569004	0.025775684	0.01620668
cg12648677	4.187903725	0.005262563	0.02588396	0.024100144	0.02347062	0.024965013	0.034588054	0.029413367	0.013228385	0.038183372	0.024954986
cg06128920	3.115852117	0.022087232	0.201417885	0.195536818	0.205288645	0.199138168	0.224790156	0.219073721	0.170098263	0.243709927	0.073611664
cg21124756	1.493335839	0.221483973	0.032799121	0.03157877	0.032285449	0.02574193	0.034374119	0.034632954	0.020680082	0.051149313	0.030469231
cg24729577	8.213845244	5.57E-05	0.03206461	0.032531079	0.026253212	0.031918084	0.043161709	0.035686741	0.020769118	0.051398319	0.030629202
cg14651254	1.209058554	0.328893815	0.910604261	0.910303569	0.920157492	0.905214459	0.902142339	0.909392039	0.88375775	0.950081089	0.066323339
cg00088251	31.2597306	4.89E-11	0.559602283	0.595497301	0.526142806	0.360634469	0.587108243	0.555440968	0.325537327	0.676867839	0.351330512
cg11856308	207.6759183	2.52E-22	0.584800487	0.605966367	0.350326402	0.326704753	0.234672251	0.206113892	0.151307993	0.650171252	0.498863259
cg05947649	2.675238388	0.040902409	0.938059262	0.93512857	0.918026294	0.921335577	0.909374992	0.903172434	0.869396792	0.958618377	0.089221584
cg11794959	18.04005764	3.00E-08	0.690745084	0.701112687	0.703515828	0.696481156	0.682107892	0.613981993	0.597228522	0.724962073	0.127733551
cg20627546	2.729536594	0.037884373	0.792489827	0.807395263	0.806346398	0.796839151	0.787868017	0.822721153	0.762561722	0.853245467	0.090683745
cg19517490	2.525878723	0.050548599	0.984566888	0.987928798	0.97784172	0.986691199	0.988407518	0.989134721	0.967461273	0.995583631	0.028122358
cg13321900	3.205493551	0.019519009	0.713045093	0.712168967	0.740809417	0.719865849	0.701515608	0.709314245	0.680648226	0.757537046	0.076888821
cg06793307	1.442673094	0.237876223	0.93008458	0.925279241	0.931143898	0.931613626	0.921024903	0.920850766	0.904494243	0.943053236	0.038558993
cg15160081	2.305458166	0.069233547	0.986965737	0.983566433	0.983313124	0.98598494	0.986792252	0.990112577	0.977363488	0.997347917	0.019984429
cg26536460	0.790775544	0.564699998	0.978355863	0.971748042	0.976374416	0.978887795	0.978711483	0.973748673	0.95921205	0.990451406	0.031239356
cg17498856	0.497152238	0.775811648	0.977927084	0.980838502	0.980351937	0.98040029	0.9781758	0.977199359	0.969090808	0.987808383	0.018717575
cg15481565	1.903986396	0.123217793	0.90254879	0.90396369	0.910257027	0.887471136	0.891819273	0.897957393	0.852108206	0.918797831	0.066689625
cg17848002	1.410911283	0.248723553	0.976556317	0.962825796	0.965120624	0.969332264	0.96684607	0.974333797	0.93298083	0.996273477	0.063292647
cg10712902	2.932657048	0.028489197	0.497543679	0.488085592	0.508751759	0.498120904	0.50105507	0.51074073	0.480591767	0.541740446	0.061148678
cg17590292	1.649009842	0.17755556	0.94474338	0.941259315	0.949857299	0.943042844	0.936667622	0.942419347	0.923432758	0.958513627	0.035080869
cg14395520	2.351262502	0.064841716	0.770603593	0.76988044	0.789133522	0.764642506	0.781319897	0.768208784	0.736141826	0.806171622	0.070029796
cg15153800	1.586280469	0.19414847	0.858908424	0.865394173	0.858942992	0.87459679	0.869290506	0.867818848	0.839317194	0.887684691	0.048367497
cg24466671	0.971407756	0.451019381	0.961005166	0.959890182	0.960725487	0.963672123	0.963127699	0.968708901	0.946983328	0.983655988	0.03667266
cg13893866	13.79853142	4.98E-07	0.907998599	0.920346178	0.904953341	0.889349734	0.853302657	0.893098481	0.825711756	0.943113403	0.117401646
cg17445140	2.982108939	0.026590987	0.884126002	0.888657453	0.904226657	0.886933662	0.884621123	0.886006636	0.86749609	0.921976357	0.054480267
cg23933399	2.251476891	0.074799872	0.975548934	0.980452393	0.974466105	0.975635636	0.981008116	0.982155445	0.967530702	0.990892246	0.023361544
cg19768036	5.03734092	0.001812493	0.780362567	0.79391898	0.804056984	0.786654883	0.822894144	0.816040159	0.731801323	0.838932799	0.107131476
cg07808701	1.592553042	0.192424491	0.938066558	0.940480601	0.92728983	0.93601536	0.941838619	0.930313427	0.908275525	0.955927782	0.047652257
cg20675251	4.977884252	0.001948952	0.581913714	0.610824815	0.604269334	0.562382279	0.615082884	0.603406257	0.534655315	0.653012084	0.118356769
cg17271658	2.967022478	0.027155757	0.935024838	0.925730922	0.947095552	0.940077727	0.928616939	0.932168001	0.902731938	0.95691199	0.054180052
cg20681653	2.561390274	0.048061293	0.963818441	0.976671802	0.970622738	0.967411802	0.960703793	0.975201723	0.948219462	0.990589617	0.042370155
cg23590525	11.80611008	2.29E-06	0.828898203	0.854955251	0.864236017	0.83407188	0.872903305	0.872186024	0.811565607	0.891249747	0.07968414
cg07835437	1.231611089	0.318915831	0.904236065	0.900859712	0.911388933	0.895724121	0.898847233	0.894764764	0.86826909	0.93165003	0.06338094
cg03041030	3.688432328	0.010142312	0.933472435	0.93492158	0.93953456	0.927561158	0.9247798	0.929689386	0.915855344	0.949252414	0.03339707
cg12983196	2.307052434	0.069075711	0.853751549	0.880531608	0.870100881	0.864356081	0.866904445	0.852940613	0.819972787	0.907865889	0.087893101
cg09151801	12.39210689	1.44E-06	0.717411845	0.734662467	0.776541006	0.713556881	0.811487965	0.791574319	0.61936701	0.833228779	0.21386177
cg11526073	1.640363707	0.179758637	0.800028301	0.807696428	0.838008166	0.801377614	0.7912985	0.791731518	0.701637675	0.861564037	0.159926362
cg15844005	1.098402582	0.381836173	0.888895391	0.888131796	0.903398368	0.883085052	0.880840101	0.887699307	0.847415435	0.924139488	0.076724053
cg27301475	6.226327089	0.000451132	0.810628676	0.805727998	0.830654095	0.804851735	0.782715893	0.789365886	0.7599453	0.850600554	0.090655254
cg06205922	0.425538696	0.827176948	0.967027864	0.969212429	0.968858974	0.970182273	0.96793891	0.971834674	0.95629784	0.98516052	0.02886268
cg01536190	3.752778038	0.009308948	0.832274379	0.847046767	0.87045654	0.849980038	0.840642305	0.845821993	0.797555082	0.888242196	0.090687113
cg27047577	2.13040235	0.088993025	0.985181863	0.9802871	0.990318306	0.986007781	0.984121362	0.985688284	0.969190245	0.993829629	0.024639385
cg02068237	2.929706839	0.028606791	0.769808089	0.771234635	0.804672772	0.76348689	0.781918798	0.777896734	0.707076994	0.835807397	0.128730403
cg12270813	1.045121111	0.409753626	0.954050659	0.960655287	0.946787653	0.951554129	0.960802712	0.9551288	0.925883621	0.976581173	0.050697552
cg03724010	4.241461269	0.004911401	0.853978559	0.853235719	0.875927407	0.85731311	0.854991677	0.853339479	0.831032439	0.892105576	0.061073137
cg16037137	8.816703847	3.11E-05	0.888876854	0.894898965	0.894030994	0.828149263	0.904385577	0.904696715	0.76755899	0.925878174	0.158319184
cg12632610	3.649949534	0.010677769	0.873825712	0.877140598	0.888318973	0.859888254	0.856409951	0.86935695	0.839832553	0.926490592	0.086658039
cg16001723	11.48339488	2.97E-06	0.921564891	0.935690047	0.938078733	0.942479072	0.907287713	0.900884193	0.885214683	0.954000402	0.068785719
cg13850380	36.91407783	6.09E-12	0.258546362	0.219952071	0.231485878	0.138697553	0.120585294	0.136820396	0.106810915	0.317635979	0.210825064
cg00813378	33.1600819	2.35E-11	0.364204641	0.273460214	0.256237416	0.105587	0.086470222	0.104922338	0.064075211	0.469845254	0.405770043
cg08738570	8.343166132	4.91E-05	0.310188514	0.242333856	0.241806625	0.200280318	0.230915753	0.218949227	0.177618529	0.379392743	0.201774214
cg22497741	0.206514394	0.957165239	0.021121371	0.018073015	0.019066619	0.01911473	0.018182489	0.018571259	0.008284157	0.034631345	0.026347189
cg16306898	0.550481815	0.73667593	0.012811485	0.009618285	0.00951889	0.01227502	0.009368394	0.0094118	0.003796518	0.022828157	0.019031639
cg16601494	5.929771693	0.000631479	0.096739731	0.092885837	0.100385891	0.102972693	0.131663411	0.120775555	0.072570041	0.149267324	0.076697283
cg15487867	0.728056082	0.607897198	0.021389468	0.012758616	0.014988542	0.020863456	0.014972344	0.018753745	0.005336269	0.054305413	0.048969145
cg23244095	175.3382902	2.93E-21	0.624997212	0.560397062	0.504463098	0.444117254	0.307467216	0.320934365	0.278776733	0.643341409	0.364564676
cg18114463	29.76393324	8.95E-11	0.894645042	0.893401528	0.902516844	0.901889906	0.849971379	0.832621204	0.815826169	0.919942028	0.104115858
cg09612202	44.41251315	5.62E-13	0.737375791	0.727442941	0.736365465	0.759302707	0.650124829	0.589481331	0.558677068	0.803309841	0.244632773
cg26602477	1.089223899	0.386531602	0.953817308	0.954214459	0.95170033	0.946865027	0.950470295	0.943225907	0.926725429	0.967753311	0.041027883
cg11811409	1.460213969	0.232076236	0.860693462	0.860570762	0.879811913	0.869102461	0.868938047	0.858306161	0.812485945	0.903425611	0.090939666
cg26690297	2.231033824	0.077024668	0.844264145	0.836690928	0.858536345	0.851737489	0.832082608	0.831801212	0.802161097	0.874585511	0.072424414
cg08464374	5.052852899	0.001778578	0.955831594	0.954407281	0.956526002	0.9572643	0.940594719	0.945582094	0.926815609	0.967314158	0.040498549
cg01802295	3.963437437	0.007048281	0.777512433	0.747237146	0.797546632	0.775731736	0.796666042	0.779547136	0.701027995	0.830320934	0.129292939
cg13575252	0.578461756	0.716063541	0.931688914	0.929471192	0.932284176	0.923444374	0.931861505	0.929043477	0.902453367	0.947421728	0.04496836
cg19619320	0.651604143	0.662515885	0.916195575	0.915395325	0.92428401	0.92285206	0.914297199	0.916554716	0.89101991	0.948678621	0.05765871
cg11964810	7.000655239	0.000193386	0.86308566	0.840516273	0.87111564	0.863385481	0.826631125	0.817083104	0.770855452	0.898012082	0.12715663
cg21173317	0.791770496	0.564028536	0.984586515	0.987439735	0.98893201	0.986928362	0.98871978	0.987870725	0.978348899	0.99693473	0.018585831
cg03392564	2.011735963	0.105539737	0.970504497	0.960868412	0.971066584	0.966873074	0.971360163	0.967323936	0.946184491	0.979417502	0.033233011
cg00955674	3.303521517	0.017063527	0.859401857	0.843582696	0.864811898	0.84210841	0.856434449	0.827333683	0.808708332	0.889865071	0.081156739
cg04126957	402.5388907	1.54E-26	0.865047614	0.855670176	0.812970028	0.85144076	0.68533339	0.518918699	0.496775474	0.882008569	0.385233095
cg03941625	1.795686024	0.14394491	0.869591299	0.871188303	0.888414799	0.87264982	0.869843842	0.871080198	0.84842552	0.911428996	0.063003476
cg07381470	1.141409464	0.360461498	0.883167242	0.882795698	0.900280004	0.894899415	0.893080428	0.893320628	0.857489284	0.931610442	0.074121158
cg24470133	3.378511187	0.0154039	0.95539961	0.950852744	0.962237009	0.95307085	0.95212575	0.964127832	0.933384663	0.971173967	0.037789304
cg00355315	0.523290479	0.756677963	0.983298397	0.980930979	0.984012448	0.981121589	0.983384382	0.985006092	0.972032665	0.99175649	0.019723826
cg12734710	1.373722893	0.262005447	0.923877568	0.918601772	0.909594092	0.927526605	0.923057055	0.904481779	0.842724765	0.947715467	0.104990703
cg01058717	0.616083768	0.68841948	0.961428287	0.948625278	0.954763787	0.950031821	0.962334033	0.956909449	0.918018542	0.987715405	0.069696863
cg16305094	78.13384482	2.79E-16	0.914785271	0.910706981	0.900524267	0.907764497	0.762765922	0.832894443	0.717314372	0.926631923	0.209317551
cg07229301	3.868316936	0.007987839	0.810384369	0.795163968	0.83079266	0.80843236	0.810061246	0.810005293	0.768769577	0.853323513	0.084553936
cg18312113	94.38675018	2.00E-17	0.94465764	0.935740353	0.937315075	0.948792235	0.890094749	0.74509945	0.699088294	0.960992056	0.261903763
cg07426077	3.369832986	0.015587018	0.915392903	0.910422095	0.922646696	0.907321583	0.903657375	0.906894785	0.887118778	0.930823392	0.043704614
cg22373622	2.168372774	0.084270664	0.910178757	0.917659354	0.897175953	0.918853748	0.91673623	0.904171705	0.882421501	0.939684928	0.057263427
cg26908276	37.95917386	4.26E-12	0.786920931	0.839467394	0.730896657	0.914753654	0.923151807	0.925055981	0.62046555	0.954895434	0.334429883
cg09073059	1.645040645	0.178563674	0.98551813	0.975797177	0.983154689	0.98240796	0.979424889	0.979024237	0.96123115	0.991388495	0.030157345
cg16277776	0.892862508	0.498332544	0.953192361	0.951742438	0.944815352	0.944520039	0.942726561	0.948412511	0.921347535	0.962941281	0.041593746
cg07211239	48.37363165	1.83E-13	0.721671318	0.708671412	0.690130245	0.580095185	0.563099772	0.529446963	0.503234367	0.752518876	0.249284509
cg10987926	1.141803178	0.360270556	0.951693798	0.958972107	0.941881366	0.946109705	0.948495048	0.947136526	0.923820413	0.976454439	0.052634026
cg09517190	2.324999504	0.067323973	0.916217642	0.909310617	0.911103478	0.888844759	0.907638188	0.922184394	0.851574429	0.938301514	0.086727085
cg08140609	4.85688287	0.002261316	0.899017039	0.890680734	0.905029571	0.892371768	0.874138993	0.875805768	0.841608735	0.926790075	0.08518134
cg20140735	2.03186016	0.102530475	0.871477297	0.881039522	0.890115463	0.8708978	0.895438258	0.889508548	0.843948033	0.928548368	0.084600335
cg24044259	0.80866264	0.552698904	0.879789241	0.862394635	0.882856018	0.883234086	0.863197618	0.872387204	0.817857333	0.940384821	0.122527488
cg18368516	1.243625841	0.313709306	0.969637122	0.971614252	0.978944848	0.97390903	0.977499146	0.979360383	0.947414198	0.990354579	0.042940381
cg12062537	2.113539609	0.091174991	0.968401582	0.973617522	0.971738837	0.96975181	0.961849663	0.968676518	0.953574207	0.982713682	0.029139475
cg14442715	1.278517891	0.299012664	0.822273438	0.822158884	0.839776184	0.82769858	0.825923933	0.820484898	0.792077164	0.853574806	0.061497641
cg19910128	3.118940095	0.021993151	0.753401402	0.748066082	0.778227664	0.750899402	0.761213022	0.760693208	0.725298653	0.795016188	0.069717535
cg06089960	0.493873266	0.778201984	0.906596306	0.9067593	0.908751476	0.91321168	0.915086546	0.907428324	0.886483654	0.938249432	0.051765778
cg17968925	2.415406515	0.059164019	0.919686076	0.910581604	0.934150023	0.930147559	0.930371987	0.924431098	0.871240552	0.950444584	0.079204033
cg09828226	4.453406206	0.003746156	0.912703369	0.907602336	0.931807329	0.928151365	0.953260094	0.924627481	0.876424471	0.977929928	0.101505457
cg13431342	22.24079429	2.86E-09	0.885266654	0.87690808	0.890469659	0.891415035	0.881895217	0.821030804	0.803311812	0.922183341	0.118871529
cg20490900	11.09718147	4.08E-06	0.820680467	0.834194448	0.825096267	0.853530048	0.904513601	0.853387598	0.789001727	0.938483336	0.149481608
cg12690016	1.700193025	0.165039362	0.938949537	0.939156624	0.956624054	0.938623222	0.944098844	0.93510393	0.904269681	0.967724234	0.063454553
cg25018209	2.640606809	0.042955783	0.052221829	0.054612497	0.055308165	0.057899929	0.059492697	0.061511618	0.040673117	0.068187839	0.027514722
cg11586519	10.70345127	5.69E-06	0.084472458	0.09326877	0.091393308	0.089405982	0.112638474	0.113424972	0.07650457	0.138933554	0.062428985
cg05181565	1.7883176	0.145473888	0.017210943	0.017073877	0.017360881	0.018739991	0.020528412	0.021981885	0.012716199	0.026264366	0.013548167
cg26221637	1.705224369	0.163856293	0.024803881	0.024984535	0.019868535	0.021508224	0.027198602	0.026974083	0.016074771	0.042065242	0.025990471
cg19158176	0.511967023	0.764982237	0.007581605	0.012028355	0.005820694	0.006365804	0.007548887	0.006752253	0.00129505	0.047060077	0.045765028
cg13424097	2.561135919	0.048078654	0.022970658	0.024928135	0.022697789	0.019243512	0.025885689	0.031327246	0.011364985	0.038530203	0.027165218
cg07090025	17.58749871	3.95E-08	0.093093036	0.095601411	0.09202254	0.097486316	0.120063544	0.127331264	0.077362208	0.136222495	0.058860287
cg06199750	6.295508867	0.000417497	0.044101215	0.037157185	0.037223047	0.034264225	0.061735476	0.048388557	0.019745922	0.076963016	0.057217094
cg05433637	1.620860044	0.184825507	0.045368131	0.051387343	0.052550543	0.053448083	0.058021469	0.058853445	0.034689182	0.078134697	0.043445515
cg08271362	1.326547894	0.279789456	0.080225577	0.087170676	0.091547641	0.082138357	0.08638098	0.092230161	0.069593179	0.11910837	0.049515191
cg20755353	3.085848877	0.023023423	0.147859715	0.146087339	0.138624596	0.128889113	0.134309774	0.134183289	0.11850516	0.15808843	0.03958327
cg14279825	11.55104031	2.81E-06	0.648607669	0.655927341	0.672290293	0.654664538	0.695337766	0.693085501	0.630138971	0.714923837	0.084784867
cg05702207	0.808531969	0.552786029	0.869884707	0.875316717	0.8801029	0.881828808	0.870884247	0.862145051	0.830924694	0.910293875	0.079369181
cg00151676	0.368371486	0.866182654	0.982064839	0.976741038	0.980951749	0.981713647	0.982089816	0.982556547	0.943033594	0.99276616	0.049732566
cg03136668	2.987481746	0.026392809	0.769110128	0.761716452	0.772087629	0.780718843	0.800043741	0.801933915	0.729916043	0.846763368	0.116847325
cg05934012	11.99922394	1.96E-06	0.861364626	0.865636206	0.884855251	0.818666212	0.866521931	0.878741562	0.784380945	0.908717688	0.124336743
cg07479014	3.649219382	0.01068821	0.82009507	0.814252902	0.841930573	0.828051785	0.813994506	0.823197021	0.796949226	0.865544915	0.068595689
cg09126090	0.279258508	0.920838043	0.69891688	0.67635831	0.688373845	0.686745165	0.671834	0.690218036	0.600780689	0.795502636	0.194721947
cg16358446	1.438668747	0.23921912	0.016773265	0.014522144	0.01050622	0.019887322	0.009159353	0.012922763	0.004038661	0.037045336	0.033006674
cg08289140	1.611027219	0.187431845	0.020978014	0.010705604	0.015673324	0.017181828	0.013648372	0.014657272	0.006545102	0.045361507	0.038816405
cg11521998	9.913253481	1.13E-05	0.412035152	0.337759059	0.350432703	0.35490287	0.295477582	0.277350067	0.259191934	0.483850654	0.22465872
cg09172260	9.481833845	1.67E-05	0.747937861	0.748688078	0.769469033	0.77714088	0.734253112	0.645599696	0.5972647	0.858160022	0.260895321
cg15034659	1.084107147	0.389169633	0.90332179	0.911246192	0.920104966	0.905086809	0.909636872	0.908721338	0.881071285	0.935511913	0.054440628
cg11649182	9.639595046	1.45E-05	0.716862201	0.790875993	0.765077282	0.765747726	0.819033321	0.810423001	0.640685381	0.853619334	0.212933953
cg23955334	6.874665766	0.000221308	0.804545461	0.822610383	0.828713592	0.805870294	0.783117548	0.822168206	0.758800557	0.856102983	0.097302425
cg25311963	73.07852062	7.01E-16	0.81580653	0.841382315	0.825804524	0.7959537	0.725338622	0.625124129	0.589848543	0.856859778	0.267011235
cg07147033	49.91129716	1.21E-13	0.570595742	0.464726097	0.719138905	0.711582425	0.498330717	0.180138261	0.131610722	0.800817327	0.669206605
cg13897348	62.31383792	6.18E-15	0.433498076	0.277025617	0.542629625	0.59972523	0.290449236	0.07934149	0.067856514	0.697227201	0.629370687
cg19246761	84.60901505	9.24E-17	0.188058091	0.127773338	0.260046827	0.361438486	0.106350901	0.076583412	0.06733689	0.420460782	0.353123892
cg01229567	92.39642033	2.70E-17	0.240753451	0.144035002	0.375409096	0.544757519	0.16511294	0.094085892	0.078847815	0.610597572	0.531749757
cg15817635	19.31813773	1.41E-08	0.106582946	0.114817994	0.133902849	0.153112485	0.128054793	0.069838049	0.054404602	0.182251062	0.127846459
cg15652741	1.377300816	0.260699757	0.055474718	0.062523208	0.064251699	0.061341208	0.066723945	0.067964487	0.040043491	0.08101583	0.040972339
cg10705488	3.802854494	0.008710221	0.008109424	0.009435507	0.008503789	0.009859586	0.013382683	0.013578282	0.003532565	0.01828722	0.014754656
cg11140595	0.682281645	0.640381771	0.02419467	0.018973542	0.022412453	0.023355784	0.022352915	0.02569394	0.006619806	0.035509742	0.028889936
cg06761793	1.401786054	0.251923833	0.00728609	0.008557344	0.005971405	0.00728911	0.008976439	0.00591923	0.004224732	0.014348407	0.010123676
cg18123911	0.275845619	0.922733356	0.011039395	0.010716007	0.010842775	0.010835912	0.01331752	0.011995308	0.003899696	0.025515683	0.021615987
cg17271960	0.882314816	0.504942107	0.023497276	0.023293969	0.02124277	0.027448874	0.019213623	0.028654725	0.00778541	0.052139122	0.044353712
cg25004270	16.08342387	1.03E-07	0.076828089	0.082370737	0.068568982	0.0717056	0.106600682	0.101783875	0.057057562	0.132374119	0.075316557
cg25880288	1.884501483	0.126715684	0.030622986	0.02696348	0.02655094	0.027123393	0.036423226	0.040879109	0.011760358	0.061713819	0.049953461
cg10600968	8.175968842	5.79E-05	0.056790238	0.063277478	0.058638211	0.058990864	0.071507478	0.07211736	0.043827265	0.07796742	0.034140155
cg05941212	12.99150425	9.07E-07	0.17138953	0.178113994	0.153381742	0.142296723	0.130189392	0.132270496	0.11451341	0.195480741	0.080967331
cg13947830	25.86259441	4.89E-10	0.542121575	0.498299451	0.539260345	0.531422731	0.458006519	0.452584303	0.435294691	0.581714983	0.146420292
cg23605175	1.225719279	0.321496653	0.936238668	0.929807479	0.939855021	0.927592466	0.928621152	0.929467181	0.909880263	0.956693842	0.046813579
cg15558634	1.3649271	0.265240839	0.972282813	0.972866854	0.97421746	0.972113433	0.968871674	0.9682894	0.960452668	0.981983926	0.021531258
cg15323084	3.37288565	0.015522346	0.844965251	0.835892009	0.856635547	0.825253548	0.83104387	0.849992008	0.802266154	0.873012074	0.07074592
cg19165249	5.05789231	0.001767705	0.83324582	0.829586978	0.837043418	0.856400949	0.849763687	0.850642622	0.806150238	0.87196353	0.065813292
cg01589461	3.196366636	0.019765648	0.81161856	0.818316334	0.832598944	0.840197473	0.817275977	0.799776571	0.765197547	0.86603015	0.100832603
cg23957653	4.435335376	0.00383308	0.870391871	0.882077175	0.896076679	0.891820843	0.886536371	0.890613949	0.852111684	0.913458035	0.061346351
cg09061216	3.252218932	0.018305629	0.952176357	0.965910956	0.963279351	0.954006709	0.947668989	0.954464264	0.929553409	0.975511239	0.04595783
cg03975652	24.29967336	1.02E-09	0.626692304	0.682960054	0.617797024	0.753135317	0.805741931	0.79277492	0.483492468	0.826875031	0.343382563
cg17456675	16.93297509	5.95E-08	0.751942179	0.760287042	0.787487596	0.793778651	0.843799153	0.852466138	0.687224627	0.867096246	0.179871619
cg24090393	1.05078511	0.406709877	0.920324091	0.930471923	0.926324586	0.930153355	0.93497869	0.93184795	0.906010533	0.958669779	0.052659246
cg02492207	5.794956986	0.000737463	0.752447156	0.777507052	0.738717248	0.748853998	0.806026442	0.79476136	0.671636594	0.819986388	0.148349795
cg10994397	5.716696886	0.000807499	0.834820749	0.858125183	0.834941456	0.877976904	0.883127351	0.885116258	0.73622741	0.895799566	0.159572156
cg22689324	4.982826659	0.001937206	0.822876344	0.816815102	0.813756791	0.847679898	0.863499342	0.863717531	0.735581571	0.891147247	0.155565676
cg04854189	1.686391242	0.168327502	0.846098566	0.848276984	0.838479127	0.864746264	0.865863318	0.87200169	0.745254623	0.890087433	0.144832811
cg06912282	33.32094021	2.21E-11	0.554406541	0.610162295	0.414938235	0.624394903	0.356027657	0.410106916	0.319319288	0.729385962	0.410066674
cg06080300	31.70347703	4.11E-11	0.767653369	0.754008548	0.715933067	0.811503281	0.629086023	0.626283936	0.580696841	0.843045979	0.262349137
cg09159050	15.10669937	1.98E-07	0.919033215	0.960279514	0.823793369	0.932171119	0.982358692	0.979010313	0.665330594	0.990178183	0.324847589
cg00078456	45.17349961	4.50E-13	0.182293506	0.27918747	0.225448775	0.365436777	0.478263368	0.489173019	0.104291379	0.525369247	0.421077868
cg18852096	9.892031066	1.16E-05	0.225621658	0.29027219	0.252307632	0.335175899	0.34922641	0.356964718	0.128602689	0.396625386	0.268022697
cg05642789	15.29754351	1.74E-07	0.350591411	0.404041556	0.333154133	0.479138031	0.526990633	0.517497407	0.1801912	0.571858221	0.391667021
cg17122213	10.37332341	7.56E-06	0.170382762	0.284218697	0.205291585	0.29734096	0.326571059	0.321210368	0.103614698	0.378356763	0.274742065
cg03427058	29.34513242	1.06E-10	0.118164598	0.231871006	0.160860741	0.256006417	0.335981242	0.318325089	0.075591841	0.391195617	0.315603776
cg23430652	36.57510854	6.84E-12	0.168884226	0.27967845	0.228694264	0.303100689	0.366527959	0.372246148	0.131200675	0.414501122	0.283300447
cg00297832	111.2065209	1.99E-18	0.044836805	0.069291481	0.089118121	0.129132363	0.316789114	0.317868074	0.031000143	0.369282226	0.338282083
cg24368383	2.937816167	0.028284759	0.025868336	0.01966004	0.026196975	0.01837604	0.037535281	0.031755701	0.00902993	0.056918194	0.047888264
cg04882394	7.129671979	0.000168635	0.067714304	0.074337529	0.078869918	0.076052286	0.110174583	0.108941169	0.058248598	0.139567312	0.081318714
cg24535439	169.7561801	4.68E-21	0.062572998	0.163421324	0.116510951	0.21598004	0.291602854	0.293694794	0.055229307	0.312595663	0.257366356
cg00262621	93.33685755	2.35E-17	0.08249508	0.20527049	0.137079689	0.27900396	0.281645215	0.291759933	0.071880664	0.32358463	0.251703966
cg08231710	48.44120402	1.80E-13	0.198963753	0.289309717	0.113352254	0.417377723	0.241595539	0.215781006	0.091143306	0.519408644	0.428265338
cg06943420	15.36767966	1.66E-07	0.06339588	0.080282361	0.044183873	0.126350054	0.088576887	0.084054849	0.02880056	0.158277509	0.129476948
cg11648594	28.33273761	1.63E-10	0.074059611	0.087201554	0.071559067	0.167351774	0.189569092	0.1444513	0.038860751	0.222513013	0.183652262
cg26740494	66.89464132	2.36E-15	0.361061658	0.503015214	0.340491368	0.54071113	0.575600029	0.578856452	0.281190489	0.61786903	0.336678542
cg03136646	15.58830464	1.43E-07	0.234488365	0.270622099	0.167498748	0.235649019	0.224380402	0.220062435	0.149728413	0.301729873	0.152001461
cg11798909	12.62625713	1.20E-06	0.074374829	0.111563829	0.076390112	0.135642615	0.137389855	0.136279015	0.053505678	0.168255529	0.114749851
cg27541892	0.036679764	0.999199505	0.499302608	0.492954383	0.498291364	0.489297511	0.500346759	0.506638273	0.395614033	0.610437191	0.214823159
cg20929733	7.624601602	0.000100776	0.743054874	0.753950576	0.793773154	0.767265075	0.784708201	0.784790125	0.688311465	0.818410348	0.130098883
cg21921584	2.540681008	0.049496134	0.774897671	0.780920789	0.800386644	0.779120566	0.795624365	0.788123633	0.72867732	0.817834001	0.089156681
cg26660744	1.12266973	0.369648917	0.897790549	0.892522162	0.900205626	0.898230353	0.886642406	0.901546207	0.868532235	0.915406506	0.046874271
cg10124011	2.073784302	0.096534801	0.806843232	0.795896604	0.788204046	0.789929598	0.828961705	0.855216581	0.715347012	0.905564063	0.190217051
cg23252997	2.146209217	0.08699551	0.896444147	0.883553512	0.907394026	0.888803318	0.90303802	0.8969676	0.868377607	0.937699119	0.069321512
cg16673286	0.295900867	0.911360249	0.872324518	0.863440329	0.898026556	0.895072233	0.885867249	0.89732407	0.766489084	0.969392145	0.202903061
cg03388431	4.341200389	0.004321579	0.914360019	0.931664904	0.918006668	0.915838186	0.905215023	0.933187475	0.89363688	0.961868087	0.068231207
cg17450090	3.145784397	0.021192657	0.60844564	0.578918676	0.611687084	0.592063844	0.590079008	0.616635394	0.540694879	0.6371759	0.096481021
cg03939105	2.719517206	0.038423479	0.151740941	0.142462309	0.178438824	0.177899222	0.196979104	0.194366415	0.107810377	0.241095041	0.133284664
cg00998168	0.688716631	0.635772956	0.009466369	0.008821458	0.007858183	0.010001517	0.008836644	0.009123121	0.005458374	0.014476889	0.009018514
cg18282011	3.405250189	0.014853677	0.057073009	0.055539819	0.055858698	0.056592657	0.060288174	0.072523123	0.044180692	0.084496047	0.040315355
cg21149807	0.756701603	0.58796246	0.013110694	0.013158684	0.013577054	0.010996842	0.015320999	0.017064044	0.006275024	0.0357434	0.029468376
cg09283376	9.21109391	2.15E-05	0.071558712	0.079482565	0.07984611	0.077009874	0.089496569	0.099350761	0.058036543	0.1108176	0.052781056
cg20155988	4.540764285	0.003354297	0.027960618	0.026478541	0.025312165	0.022891998	0.030275329	0.036124772	0.017787403	0.053766361	0.035978959
cg26562592	13.44834803	6.45E-07	0.100521731	0.102727753	0.093148763	0.097908239	0.134243383	0.113856283	0.069734145	0.146999286	0.077265141
cg08864381	1.044095376	0.410306779	0.009003263	0.00885861	0.008798572	0.008546049	0.010380778	0.009629407	0.006932161	0.012696592	0.005764431
cg03017195	3.033447193	0.024758767	0.039292702	0.044014773	0.044639955	0.045426289	0.047052477	0.054677145	0.030775041	0.064762571	0.033987531
cg15830572	17.2345029	4.92E-08	0.921106697	0.91379088	0.912515551	0.920938397	0.912340276	0.862169508	0.850357029	0.944157903	0.093800874
cg06848468	1.635160818	0.181097048	0.898838428	0.900476452	0.909192185	0.909800171	0.899477082	0.897081543	0.876730788	0.928381639	0.051650851
cg20255817	2.314437154	0.06834937	0.991275445	0.990584378	0.9927472	0.985097062	0.990391295	0.991324518	0.974651617	0.996097031	0.021445414
cg22082145	0.803723429	0.555997782	0.93760264	0.937973129	0.939004768	0.939349083	0.936984208	0.932018241	0.924033338	0.952260098	0.028226759
cg07601058	0.975982111	0.448369429	0.91587717	0.912126773	0.916922542	0.906816464	0.906999676	0.918795177	0.887363456	0.940217864	0.052854408
cg23210533	2.278072277	0.072002804	0.871497032	0.86892861	0.878949225	0.885189142	0.883660743	0.896599135	0.847592913	0.93493777	0.087344858
cg25283841	6.4460879	0.000353143	0.849495269	0.859369879	0.866503872	0.872304529	0.839747113	0.862769839	0.823688659	0.885886274	0.062197614
cg04105726	3.057763825	0.02393718	0.95496402	0.966674817	0.95153815	0.968839229	0.957167138	0.975461359	0.927626332	0.987878564	0.060252232
cg17869988	14.24421496	3.62E-07	0.826881169	0.848617296	0.810061141	0.76642324	0.863089143	0.857098993	0.708605796	0.88469517	0.176089375
cg19382808	4.141824435	0.005585843	0.85692332	0.860944845	0.870752788	0.855794159	0.844788605	0.844197472	0.831751905	0.89870339	0.066951485
cg11530028	0.92848244	0.47645537	0.91586029	0.907765761	0.925872217	0.91603046	0.915847916	0.918558898	0.88865561	0.940864442	0.052208832
cg03972505	2.056040107	0.099028257	0.917150025	0.90409458	0.917995646	0.925964517	0.916479688	0.907896065	0.886413526	0.942089165	0.055675639
cg06528340	1.29131601	0.293777789	0.951887674	0.933559011	0.943952461	0.934479543	0.9373665	0.929852091	0.909120824	0.983207348	0.074086524
cg08260625	1.404026792	0.251134482	0.931547735	0.916838475	0.94199251	0.915477963	0.943264232	0.944448993	0.876486593	0.97852129	0.102034697
cg17939059	11.65315995	2.59E-06	0.83559848	0.80323158	0.847777551	0.824057095	0.847035994	0.860294019	0.789174839	0.873367505	0.084192666
cg18288914	1.504189209	0.218113241	0.886906674	0.871596887	0.896332994	0.89076569	0.886476156	0.884893269	0.844712334	0.919150228	0.074437893
cg03548463	13.83870326	4.84E-07	0.887345776	0.8913997	0.882011013	0.847544936	0.912268575	0.902290719	0.818654188	0.92331164	0.104657452
cg09330116	3.182534258	0.02014565	0.864552448	0.868309677	0.884042105	0.856078328	0.872313931	0.864914844	0.840467577	0.894084281	0.053616704
cg00400654	11.6430973	2.61E-06	0.909078966	0.905026659	0.913676253	0.824466627	0.914462413	0.904205379	0.757506456	0.941765819	0.184259363
cg04272838	7.055449605	0.000182433	0.950691989	0.94502232	0.947792497	0.904757481	0.943521594	0.923987405	0.856972854	0.966063767	0.109090913
cg02915803	7.652297246	9.80E-05	0.906218661	0.909098866	0.935076669	0.79578607	0.927943143	0.930721223	0.675143291	0.975835448	0.300692158
cg26932054	32.52011906	3.00E-11	0.733402326	0.820059163	0.814866164	0.725153707	0.908914028	0.925958858	0.636853614	0.935417504	0.298563889
cg16990083	47.88504348	2.09E-13	0.97587433	0.981743636	0.980814467	0.793643303	0.980480244	0.981012484	0.70899271	0.994889881	0.28589717
cg12655137	51.58679379	7.82E-14	0.073738264	0.11189713	0.105361603	0.093648161	0.232698866	0.237485853	0.062953355	0.294475625	0.23152227
cg20251225	35.47596584	1.01E-11	0.061315243	0.074978178	0.072650605	0.057638633	0.238638326	0.242439216	0.049144768	0.317452029	0.268307262
cg20429981	55.22165006	3.15E-14	0.216626955	0.373812781	0.337260947	0.157911257	0.667889598	0.640467822	0.106150137	0.71042304	0.604272903
cg01189072	24.64605699	8.65E-10	0.945024625	0.954633766	0.943553295	0.633098898	0.97593448	0.975522298	0.454949797	0.984362968	0.529413171
cg11588584	4.53263182	0.003388881	0.820889422	0.825154922	0.809354324	0.84029589	0.858163309	0.833147932	0.762789072	0.875528637	0.112739564
cg09825670	2.42603203	0.058273721	0.91719986	0.89854701	0.919011366	0.905694215	0.910986289	0.923241398	0.873233786	0.937533867	0.064300081
cg20462449	13.23888406	7.53E-07	0.849993712	0.896426936	0.841406464	0.907103476	0.90414871	0.911010005	0.789528775	0.935343802	0.145815027
cg21106418	2.738129268	0.037428253	0.948978455	0.956174676	0.943000195	0.933066126	0.957995301	0.960492491	0.877895201	0.98019193	0.102296729
cg10065215	1.319680512	0.282467926	0.95650845	0.959016483	0.949620818	0.950378967	0.960501988	0.956785232	0.934291693	0.980151324	0.045859631
cg12042834	1.549287094	0.204620094	0.871352686	0.870664915	0.89152795	0.883036005	0.879583513	0.880107853	0.84489446	0.905595564	0.060701104
cg14976190	13.88756244	4.67E-07	0.940996354	0.975068023	0.926917516	0.984540064	0.986618695	0.985271615	0.89590356	0.992660861	0.096757301
cg12100965	0.515791346	0.762179868	0.010949543	0.007664439	0.009283268	0.009842452	0.01098578	0.008903735	0.004756115	0.023808452	0.019052337
cg05972376	1.616764234	0.185906899	0.056701943	0.076599502	0.085664619	0.083904857	0.085251258	0.083149449	0.037978488	0.13988099	0.101902502
cg17106628	6.703218239	0.000266373	0.04396185	0.047287896	0.040407437	0.04448426	0.056007753	0.054821231	0.032747463	0.063810671	0.031063208
cg19018051	28.18436945	1.74E-10	0.512958444	0.484200737	0.579628775	0.602346292	0.573805443	0.564160856	0.462405713	0.636499297	0.174093584
cg23231093	0.133866334	0.983274677	0.620418216	0.622324794	0.634116115	0.632600936	0.618260955	0.626521625	0.540092315	0.694723396	0.154631081
cg04437922	0.685447792	0.638112547	0.881065818	0.891405725	0.878524565	0.878358837	0.884339738	0.888586351	0.854600653	0.918718857	0.064118204
cg24688574	1.18447519	0.340078747	0.82790745	0.825438432	0.841377327	0.820327553	0.820666101	0.834264847	0.79368269	0.88009613	0.08641344
cg00341415	3.422903111	0.014501709	0.734208098	0.743340472	0.768421581	0.732384263	0.781616051	0.764148938	0.664319836	0.801488783	0.137168947
cg06750152	16.41026598	8.32E-08	0.821751241	0.804885582	0.83997625	0.881845711	0.883280046	0.853121291	0.765340558	0.904602887	0.139262328
cg21265770	18.589114	2.16E-08	0.592460526	0.625129728	0.631162	0.690317258	0.748630363	0.718760323	0.574172953	0.780993565	0.206820612
cg10626236	7.651632472	9.80E-05	0.492115845	0.496106535	0.449622103	0.498621416	0.504389347	0.50976584	0.428740462	0.534760765	0.106020303
cg27169263	2.611283157	0.044777321	0.955214741	0.96629323	0.96193631	0.963458753	0.959083124	0.969809468	0.941145689	0.976562126	0.035416438
cg12437380	4.381506448	0.004104836	0.848494311	0.848721341	0.871829877	0.848336163	0.853402274	0.86754325	0.827703771	0.892503254	0.064799483
cg21932190	0.708922467	0.621387897	0.871898635	0.863064574	0.881938688	0.858438041	0.855783114	0.862253411	0.816077526	0.912363373	0.096285847
cg05364761	2.140362489	0.087729035	0.900801107	0.910258351	0.920194552	0.914030526	0.905103497	0.910803464	0.886593927	0.936811409	0.050217482
cg03139693	1.017517918	0.424846785	0.887337587	0.871187392	0.88508875	0.878839672	0.880396447	0.885790492	0.857392254	0.916654479	0.059262225
cg00853237	7.524042021	0.00011174	0.846357529	0.836666584	0.860677874	0.853729895	0.83288751	0.823127753	0.804997447	0.877041571	0.072044124
cg27047637	0.955297576	0.460445443	0.916045337	0.90818099	0.910898905	0.900267234	0.916285496	0.910429584	0.872949144	0.9437676	0.070818456
cg12048375	4.711100839	0.002709354	0.773315065	0.784359332	0.812123071	0.80233121	0.788705597	0.779221349	0.741484149	0.838360784	0.096876635
cg25189483	1.901871429	0.123592785	0.884636095	0.869436787	0.888772592	0.879154573	0.870981915	0.875713118	0.852428484	0.911300297	0.058871814
cg24933755	0.398838637	0.845683428	0.886121097	0.883281377	0.882629152	0.884890313	0.876570237	0.877517501	0.848645154	0.91159029	0.062945136
cg11851198	26.21342866	4.16E-10	0.888043855	0.858616959	0.866515369	0.876251763	0.811351619	0.743331148	0.689032984	0.92700366	0.237970676
cg10628909	1.821778794	0.138656563	0.834483389	0.845723447	0.847032667	0.845599449	0.835172359	0.848979283	0.816909484	0.868484631	0.051575147
cg23059868	1.291361383	0.293759377	0.826162434	0.814529	0.844910445	0.829601663	0.813037431	0.825244181	0.772239125	0.878538151	0.106299026
cg21906539	3.780716806	0.008969763	0.141507236	0.131582702	0.165504268	0.17604327	0.193092773	0.189362896	0.106991274	0.244349131	0.137357857
cg16248785	0.362873609	0.869800078	0.010911419	0.009386524	0.009219068	0.009767118	0.010905415	0.010933687	0.004462253	0.01696503	0.012502777
cg00062592	5.511818251	0.001026371	0.065912241	0.073223801	0.075925077	0.077290669	0.089554588	0.0933509	0.053086669	0.111195005	0.058108337
cg11198222	3.250045867	0.018360279	0.04544203	0.044494082	0.049101988	0.045053963	0.047537344	0.058456907	0.037760371	0.07243369	0.034673319
cg00669623	15.67476447	1.35E-07	0.088728457	0.102151064	0.098650802	0.09760842	0.117210921	0.119022779	0.081212345	0.12809406	0.046881715
cg04243582	7.645305469	9.87E-05	0.083051684	0.096569178	0.089380978	0.089080517	0.112489563	0.108651105	0.069089029	0.126499706	0.057410677
cg11572942	9.333632902	1.92E-05	0.852773471	0.840238137	0.8707582	0.854680144	0.817985686	0.767234322	0.730573178	0.902192267	0.171619089
cg14164956	0.144127481	0.980290344	0.966077847	0.963513496	0.965723944	0.964024222	0.962957428	0.962561391	0.943220419	0.98209761	0.038877191
cg20612964	67.43577874	2.11E-15	0.929218131	0.907940997	0.924873664	0.928884786	0.87678158	0.77644178	0.737710792	0.967155799	0.229445007
cg04087434	41.39923407	1.40E-12	0.952116212	0.97643148	0.970157406	0.792225583	0.98392977	0.982774809	0.688152982	0.991274057	0.303121076
cg13866156	21.61721063	3.97E-09	0.96168346	0.947894653	0.974208258	0.83540876	0.96588574	0.960605217	0.759715775	0.991758715	0.232042941
cg17456545	16.16418872	9.76E-08	0.619758786	0.670527874	0.645779927	0.605883503	0.701953051	0.70271799	0.540752684	0.719725306	0.178972622
cg02934509	30.01313964	8.08E-11	0.932677295	0.936968849	0.943173762	0.694848905	0.940337472	0.944301804	0.586520969	0.959477914	0.372956945
cg27391816	886.9631673	1.25E-31	0.955049918	0.903230971	0.893701576	0.931892744	0.298923642	0.185633109	0.164958653	0.962228409	0.797269756
cg16990280	0.727058979	0.608596897	0.777698009	0.769182689	0.797797593	0.816502173	0.768805525	0.80139821	0.639803796	0.893790243	0.253986446
cg20597714	1.895339349	0.124758113	0.01178933	0.017774177	0.010851559	0.011080314	0.009961117	0.015602594	0.005323512	0.031585694	0.026262182
cg23983334	7.497352144	0.000114858	0.036348115	0.030931606	0.034699095	0.028933166	0.052039904	0.039840627	0.019943113	0.071331348	0.051388235
cg01738944	0.965938954	0.454202893	0.025136852	0.02423946	0.024512629	0.025057032	0.030039955	0.028974507	0.015493004	0.043758599	0.028265596
cg13849007	0.85734664	0.52082202	0.013043502	0.013726297	0.016758087	0.014701816	0.016994187	0.014364911	0.005916664	0.0243008	0.018384136
cg25394461	4.883897951	0.00218726	0.118247001	0.132015767	0.13190371	0.121982439	0.163117077	0.160129446	0.096924533	0.186578892	0.089654358
cg04789860	3.245186285	0.018483108	0.037596559	0.029574704	0.030700429	0.026942875	0.043281131	0.040190873	0.015056721	0.05437111	0.039314389
cg17990871	2.12478233	0.089714321	0.061307932	0.072431376	0.062888618	0.071476375	0.075420007	0.082377814	0.047930619	0.100516801	0.052586182
cg04100492	0.785164461	0.56849522	0.037090853	0.042516621	0.038959621	0.03995573	0.047043978	0.040900415	0.02581806	0.067797175	0.041979115
cg01512113	26.94292619	3.00E-10	0.846670389	0.849986595	0.854142885	0.856729251	0.836182912	0.728852165	0.68674089	0.879180303	0.192439412
cg20999797	12.64512706	1.18E-06	0.900715306	0.915967933	0.918284026	0.863091755	0.907801453	0.910404176	0.827819902	0.932347698	0.104527796
cg06964353	5.561883113	0.000967642	0.729622132	0.748510347	0.750146415	0.741099779	0.797845335	0.767117227	0.662181041	0.81513279	0.152951749
cg14018698	4.651489478	0.002918742	0.809005708	0.801751086	0.813896089	0.7805418	0.84663764	0.835748639	0.724625392	0.869517425	0.144892033
cg18763089	1.558486792	0.201966729	0.973228367	0.974249713	0.970774013	0.975511238	0.978299639	0.979640174	0.960841127	0.98700178	0.026160653
cg14027380	2.889939211	0.03024194	0.838743582	0.847778915	0.875587494	0.853544834	0.850971303	0.842673702	0.804152877	0.902118921	0.097966044
cg11163532	4.348805637	0.004279778	0.905821077	0.894019469	0.911461478	0.888848285	0.897840445	0.896714227	0.869011638	0.920764513	0.051752875
cg22707691	0.883177883	0.504399053	0.947080991	0.941631334	0.949169598	0.93900826	0.932343976	0.941471491	0.902134647	0.976285658	0.07415101
cg24086442	3.396647044	0.015028432	0.859013836	0.852185431	0.862360549	0.854272158	0.841770894	0.832122681	0.809917979	0.887330709	0.077412731
cg22442180	4.419940459	0.003908809	0.958630451	0.97084315	0.96051848	0.950325207	0.941642334	0.956026428	0.927255632	0.992533037	0.065277405
cg10317445	1.668985416	0.172565033	0.956714723	0.953905252	0.958569954	0.960567755	0.962866463	0.968642389	0.940232692	0.99306045	0.052827759
cg21580588	1.700370557	0.164997476	0.97385025	0.979967714	0.979983195	0.976565258	0.976958352	0.976930627	0.969565431	0.984349288	0.014783857
cg15260978	4.378148318	0.004122449	0.735708343	0.756278531	0.778624105	0.735976119	0.768439199	0.742071833	0.704147972	0.826392899	0.122244927
cg12406875	1.66396627	0.173806052	0.887580848	0.876675765	0.89391442	0.882308951	0.878045828	0.875260316	0.848655461	0.91389382	0.06523836
cg05983502	2.008608032	0.106015346	0.923451076	0.911030075	0.932375561	0.925059709	0.930457401	0.92014925	0.891241774	0.948468743	0.057226969
cg26342907	0.619398291	0.685992399	0.970955705	0.975471669	0.972890645	0.973416649	0.975800334	0.976946005	0.96340855	0.994036071	0.03062752
cg11725331	1.797420952	0.143587209	0.87682383	0.875157275	0.887671644	0.872311825	0.883371306	0.859980602	0.833799197	0.919596698	0.085797501
cg10543797	5.683949249	0.000838866	0.852803696	0.832706899	0.848248214	0.827510708	0.82852506	0.802573891	0.786499811	0.877559396	0.091059585
cg09233730	2.410856545	0.059549495	0.828295953	0.829868502	0.853407728	0.841214311	0.837774379	0.833485332	0.80364329	0.868694248	0.065050958
cg09185911	1.324531514	0.280573505	0.829942361	0.831195363	0.84396807	0.844364743	0.825826516	0.838700323	0.802929292	0.882301931	0.079372639
cg25031205	4.839891187	0.002309248	0.9120423	0.90029058	0.897474088	0.924056835	0.91677581	0.9070848	0.876509695	0.941017451	0.064507755
cg15578948	1.247031109	0.312247343	0.982383401	0.98538012	0.982884004	0.980212326	0.98793734	0.986076662	0.971407677	0.995011783	0.023604106
cg04439557	4.900861653	0.002142071	0.89742033	0.912080388	0.894803597	0.865958824	0.888887362	0.851168355	0.803439815	0.930841553	0.127401738
cg08122070	209.2153521	2.26E-22	0.928529067	0.918323952	0.867757157	0.929554996	0.814847092	0.442974609	0.397558513	0.954229046	0.556670534
cg05152432	8.627174453	3.73E-05	0.947523403	0.959472075	0.904847998	0.941976735	0.946322021	0.929004329	0.872933183	0.982935668	0.110002485
cg08937102	194.3050618	6.62E-22	0.75195375	0.743965115	0.537139051	0.711806852	0.445111391	0.296454208	0.250500597	0.787994978	0.537494382
cg03606098	110.0392104	2.31E-18	0.829259482	0.878372096	0.480607617	0.874199936	0.843785709	0.777736475	0.411938371	0.882272603	0.470334231
cg12552303	4.816677646	0.002376473	0.859773453	0.850901226	0.866987517	0.856109891	0.83395499	0.835773459	0.818223087	0.896636494	0.078413408
cg00423114	1.609608562	0.187810785	0.870551514	0.866253786	0.881112192	0.865896491	0.866140463	0.865186459	0.84109652	0.89231202	0.0512155
cg23159992	0.857123285	0.520965541	0.922187974	0.926986212	0.932326218	0.920742833	0.918325753	0.917004173	0.880940547	0.944348755	0.063408208
cg14778560	1.192161127	0.33654696	0.844163049	0.847028115	0.844442567	0.831155032	0.861101738	0.848283805	0.788555326	0.889098829	0.100543504
cg15824543	124.3681079	4.06E-19	0.937017848	0.929328143	0.924598269	0.930795802	0.899287607	0.791240099	0.761645388	0.949171795	0.187526406
cg06219660	395.8326118	1.97E-26	0.802726724	0.741416779	0.778091448	0.804442633	0.479037168	0.202410034	0.172005796	0.827909546	0.65590375
cg00992048	256.8568838	1.13E-23	0.774642999	0.7027653	0.706523127	0.716488766	0.35589317	0.146880721	0.119716474	0.832399109	0.712682635
cg00343906	549.6883275	1.53E-28	0.914628557	0.836958115	0.86078505	0.886891659	0.197722499	0.13458456	0.106050662	0.931432645	0.825381983
cg09182189	58.6963968	1.39E-14	0.364947192	0.382808589	0.302042773	0.192129496	0.249350739	0.262996767	0.155959797	0.417266918	0.261307121
cg17157064	6.328109797	0.000402578	0.044829389	0.054234933	0.049956276	0.050199494	0.05803538	0.058162997	0.040465276	0.065196965	0.024731689
cg04407228	3.251872678	0.018314326	0.122310798	0.112626122	0.106347462	0.107274516	0.153285156	0.143605868	0.085080718	0.234712204	0.149631486
cg10388316	2.524887221	0.050619912	0.024023491	0.021654471	0.017284704	0.019295416	0.02312814	0.026150241	0.013303735	0.038073113	0.024769377
cg00328972	0.318169334	0.898107467	0.009684013	0.008330794	0.008441936	0.009249908	0.008038207	0.009206362	0.004014474	0.015044045	0.011029571
cg26421735	1.364214204	0.265504664	0.00957646	0.014317055	0.012843734	0.012896343	0.010508743	0.01239525	0.006514023	0.028122457	0.021608434
cg09932345	8.051185197	6.55E-05	0.037182262	0.048239502	0.048711005	0.047792997	0.058216536	0.058551334	0.03093359	0.079473571	0.048539982
cg02297801	91.75075915	2.98E-17	0.177551203	0.210792703	0.166412399	0.072942483	0.097366239	0.106457305	0.064377915	0.24597569	0.181597774
cg17266431	335.1867516	2.29E-25	0.82190016	0.74622016	0.774204598	0.248327833	0.568202989	0.505638383	0.197750774	0.857761761	0.660010987
cg02280859	225.1635354	7.76E-23	0.700179858	0.658705135	0.707487041	0.315314615	0.609786175	0.464157644	0.280585381	0.746044526	0.465459145
cg23678594	6.339113803	0.000397671	0.043180722	0.057309982	0.045866348	0.052092728	0.057590664	0.058593781	0.032350765	0.066307494	0.033956729
cg19083977	132.4304199	1.66E-19	0.873505992	0.868512742	0.841007623	0.851255752	0.724212836	0.694895228	0.672279645	0.890600569	0.218320925
cg02769781	77.93999787	2.88E-16	0.489447333	0.404296957	0.301609109	0.255325927	0.165837016	0.175884639	0.136443844	0.575611945	0.439168101
cg24163210	110.1556856	2.27E-18	0.708299772	0.667828589	0.509446368	0.47421262	0.285599267	0.292111549	0.254791388	0.766399563	0.511608174
cg00558749	79.48210119	2.20E-16	0.741567333	0.68024844	0.571702357	0.530791441	0.339095651	0.349289742	0.29699304	0.80103137	0.50403833
cg13461447	65.72122308	3.00E-15	0.441303208	0.407555667	0.207216199	0.150550677	0.089673375	0.089211726	0.060724491	0.489980274	0.429255783
cg10207218	37.94854954	4.28E-12	0.293046415	0.268428376	0.152558447	0.150834261	0.068253231	0.075672764	0.051985381	0.330697891	0.27871251
cg05262191	14.88817581	2.30E-07	0.121714425	0.098704863	0.082852288	0.064285873	0.07314559	0.078638041	0.056475633	0.135002567	0.078526934
cg22376730	12.63284856	1.19E-06	0.864547247	0.870687626	0.866223159	0.864288651	0.823189033	0.819235794	0.801190063	0.896368191	0.095178127
cg04902899	0.700488288	0.627375896	0.950881877	0.955404937	0.945328042	0.953803991	0.948905961	0.957628771	0.928089794	0.975739537	0.047649743
cg26568075	11.26507579	3.55E-06	0.904051161	0.893830176	0.900883736	0.896398739	0.863132379	0.856272743	0.834999328	0.930869748	0.09587042
cg25314445	4.225265618	0.005014912	0.903785376	0.902613752	0.919293187	0.906666117	0.89061402	0.888279918	0.858668018	0.955612912	0.096944895
cg12076692	0.818741183	0.546003699	0.93526527	0.926334636	0.92662688	0.933607711	0.934276164	0.922762167	0.892213983	0.958930287	0.066716304
cg16418734	14.84801611	2.37E-07	0.859884675	0.829100419	0.848956391	0.840388948	0.780423818	0.763705541	0.736543071	0.907503578	0.170960507
cg05722993	2.315736616	0.068222365	0.865517569	0.87029252	0.873817833	0.892923618	0.882645413	0.876592432	0.82905827	0.911885373	0.082827103
cg03335128	51.94994204	7.12E-14	0.84777964	0.864907721	0.642201293	0.597612442	0.879689055	0.88839949	0.495020539	0.936696963	0.441676423
cg26793463	3.017920527	0.025298646	0.873498164	0.869252667	0.89839032	0.882365557	0.876360033	0.883039133	0.848556466	0.92066857	0.072112104
cg21422400	7.837051085	8.12E-05	0.791449342	0.819387378	0.823777931	0.797516676	0.779200249	0.827075558	0.764695442	0.853968021	0.089272579
cg01729401	0.903396993	0.491790747	0.936147811	0.924047033	0.937796138	0.934148594	0.917657696	0.924261195	0.873575164	0.966462906	0.092887742
cg08651003	198.50477	4.85E-22	0.92320304	0.924006148	0.910787842	0.67390149	0.911686265	0.911903783	0.635916122	0.940227744	0.304311623
cg05119467	416.468555	9.31E-27	0.859854883	0.863947599	0.856935489	0.284234711	0.85738814	0.852600214	0.177229801	0.881601038	0.704371236
cg04260676	268.274088	6.01E-24	0.820716272	0.83566313	0.656721761	0.156703057	0.656112893	0.322727494	0.110897828	0.862893002	0.751995174
cg16677144	87.64472101	5.65E-17	0.380114708	0.22435999	0.307809226	0.280027041	0.096931761	0.117803164	0.091062175	0.410036035	0.318973861
cg20801637	2.374965448	0.062681557	0.837317663	0.867034726	0.875810744	0.858384196	0.858667882	0.852134677	0.803189035	0.898956228	0.095767193
cg18162783	62.24802983	6.27E-15	0.904448294	0.905674468	0.85229426	0.649527948	0.897271206	0.88183499	0.607741529	0.933029983	0.325288454
cg04994975	13.30573406	7.17E-07	0.917618795	0.908627863	0.906250524	0.809298804	0.92541398	0.915959708	0.774799284	0.969321311	0.194522026
cg25599619	1.319074199	0.282705516	0.887859174	0.886642073	0.894251441	0.896760291	0.914199943	0.871814796	0.81827582	0.957827536	0.139551716
cg11836949	6.832834109	0.000231501	0.807787425	0.841786316	0.751195079	0.858745581	0.903233372	0.851340849	0.702714072	0.952361284	0.249647212
cg11228874	0.793023417	0.563183628	0.647634272	0.670203495	0.663694704	0.655805541	0.649891938	0.669914457	0.57762489	0.71463832	0.13701343
cg03043696	3.550672136	0.01220045	0.518423224	0.499987018	0.469026638	0.470569598	0.461915457	0.401872718	0.343051272	0.595215959	0.252164687
cg19340909	2.979992528	0.026669475	0.067394281	0.077512548	0.08434286	0.076536489	0.091668146	0.095158776	0.048935441	0.112975448	0.064040007
cg03716942	0.591992886	0.706105024	0.01552473	0.015330003	0.014030804	0.015465573	0.01744546	0.017703799	0.007396657	0.025193657	0.017797
cg06196161	0.443907978	0.814206007	0.018211726	0.014988838	0.017477467	0.014097942	0.019917724	0.019901456	0.006593796	0.039965931	0.033372135
cg23891190	5.110047862	0.001659213	0.057050995	0.058555966	0.054901697	0.052953084	0.075336485	0.067301566	0.042016443	0.100213318	0.058196875
cg01821754	2.655881286	0.042037347	0.04136372	0.037209216	0.032933793	0.036917964	0.040220194	0.050382748	0.024205054	0.067782633	0.04357758
cg17483139	8.187143261	5.72E-05	0.057427152	0.04596726	0.052878885	0.056784028	0.076384581	0.064139937	0.034140439	0.096093455	0.061953016
cg04266169	6.362560402	0.000387425	0.053810381	0.062225685	0.062655326	0.060181398	0.0751381	0.076753066	0.046432714	0.090940928	0.044508213
cg26160180	1.659631963	0.174884688	0.012638923	0.015755719	0.011002148	0.014873524	0.016078069	0.019952367	0.006983195	0.033197436	0.026214241
cg15827003	9.534144118	1.60E-05	0.063453233	0.051355313	0.054992377	0.071895673	0.088700188	0.092690485	0.0354927	0.116384384	0.080891684
cg18854735	8.792487697	3.18E-05	0.087534478	0.099369433	0.09957327	0.092317913	0.108450993	0.117795669	0.079288135	0.127969829	0.048681694
cg12150066	2.228548644	0.077299663	0.054625571	0.061480087	0.060952221	0.053168949	0.059060701	0.06402871	0.044234044	0.077613884	0.03337984
cg23982607	0.588575737	0.708618691	0.163447369	0.150943518	0.167099294	0.133173716	0.125390628	0.13571896	0.070928237	0.261395927	0.190467691
cg07380540	28.78719208	1.34E-10	0.652448963	0.62726446	0.667549848	0.62765458	0.540871823	0.533995215	0.509670778	0.703283517	0.193612739
cg16652392	1.279094832	0.298774892	0.654589737	0.681467884	0.67993593	0.663139422	0.678263353	0.675349639	0.609927869	0.718151373	0.108223504
cg21776599	187.7713063	1.09E-21	0.318005763	0.330234175	0.283234778	0.215350285	0.123758046	0.13744718	0.112495612	0.350214864	0.237719252
cg24706992	19.36105043	1.38E-08	0.662374061	0.689974781	0.680569125	0.581754236	0.737480518	0.723901783	0.532662477	0.766269664	0.233607188
cg23936745	4.755408742	0.002564022	0.070014592	0.045973825	0.041411272	0.044906618	0.045905429	0.053050415	0.017828835	0.095022273	0.077193439
cg00007800	195.5388511	6.04E-22	0.820753399	0.805077424	0.831586597	0.501452302	0.823547275	0.828240443	0.455429337	0.857269045	0.401839708
cg22962923	56.88577812	2.12E-14	0.765677275	0.775721724	0.758645394	0.60977612	0.715305006	0.687008585	0.567572317	0.808975396	0.241403078
cg09809474	13.14149355	8.10E-07	0.105293643	0.085223158	0.098010922	0.082359261	0.122076105	0.096810563	0.065174205	0.130858574	0.065684369
cg13918235	7.431053786	0.000123011	0.054534603	0.055131729	0.059393669	0.052948147	0.064788696	0.070681374	0.045915494	0.081620124	0.03570463
cg16384593	20.30086995	8.10E-09	0.110342064	0.094549937	0.096744309	0.099087752	0.133748825	0.127823851	0.079627057	0.143748322	0.064121265
cg00309462	0.858509859	0.520074993	0.014788268	0.014540233	0.012452007	0.013052409	0.015418498	0.011954911	0.005636077	0.021689595	0.016053518
cg23688809	3.006483339	0.02570414	0.028740945	0.025135188	0.023425921	0.024042253	0.037398188	0.027242578	0.016493355	0.063365792	0.046872437
cg16926213	2.49598682	0.052744515	0.784123128	0.770525675	0.751288947	0.775670093	0.71105068	0.710720864	0.642055548	0.87497212	0.232916572
cg22850508	9.791697371	1.26E-05	0.764199071	0.78359585	0.759063121	0.820838874	0.809634016	0.82299431	0.722418615	0.853951316	0.131532701
cg15102821	11.58557384	2.73E-06	0.460827975	0.557893385	0.482697385	0.512092178	0.657675854	0.639317862	0.309978961	0.685944227	0.375965267
cg01755342	19.0725615	1.63E-08	0.483506708	0.562874546	0.509100618	0.532328291	0.709735825	0.709018155	0.354597968	0.72829116	0.373693192
cg15819352	4.9373759	0.002048114	0.632493745	0.674236762	0.688392165	0.668965042	0.67212047	0.699123	0.581594255	0.735032755	0.1534385
cg01826337	4.013339058	0.006602516	0.798883157	0.799091542	0.784977328	0.824989539	0.85364403	0.826379538	0.676703722	0.876762479	0.200058757
cg06443644	0.692369065	0.633162783	0.868380886	0.854455782	0.851450903	0.859773679	0.864870961	0.872254639	0.814256877	0.902741469	0.088484593
cg11549166	2.767400407	0.035916573	0.831857627	0.843782892	0.840480904	0.836240368	0.857998229	0.863937078	0.791499101	0.88555492	0.094055819
cg22364929	15.47041352	1.55E-07	0.661053925	0.724996705	0.700987169	0.733418938	0.797660559	0.796924391	0.551687668	0.814705126	0.263017458
cg05132306	7.249656956	0.000148621	0.843593955	0.88225819	0.86266125	0.825548633	0.900966525	0.903282392	0.776497058	0.941166521	0.164669463
cg17434257	2.329726621	0.066870149	0.880201079	0.879999235	0.893981766	0.893658758	0.890460717	0.896555074	0.864893256	0.910471904	0.045578648
cg15527168	7.365038195	0.000131742	0.858936329	0.871681603	0.873397531	0.87820765	0.896468829	0.897100819	0.846352703	0.909395767	0.063043064
cg17592667	0.701709892	0.626507097	0.863584559	0.860016714	0.866659291	0.859582825	0.854465936	0.864704998	0.835532483	0.890047255	0.054514773
cg03442254	14.57271718	2.87E-07	0.744660018	0.791262609	0.754842243	0.713587125	0.832373225	0.815953303	0.663628816	0.85278583	0.189157013
cg16989443	1.586405037	0.19411409	0.884866737	0.890754663	0.891860982	0.884569239	0.901292507	0.897078561	0.868805955	0.917767119	0.048961164
cg07177011	3.573893609	0.011825002	0.77987629	0.814646774	0.799428383	0.804856052	0.830723159	0.841254564	0.677289665	0.851674808	0.174385143
cg22718050	10.34520154	7.75E-06	0.233017471	0.129152445	0.15267495	0.12735545	0.103137825	0.097298801	0.084574882	0.344883293	0.260308411
cg10943191	1.829595765	0.137109842	0.052640997	0.041571755	0.049952798	0.042366423	0.044861517	0.052610224	0.033739151	0.07178635	0.038047198
cg15496744	3.102549095	0.022497342	0.029678335	0.0291695	0.028316879	0.026686862	0.039600943	0.034257006	0.016025927	0.051995135	0.035969208
cg22865286	2.57085709	0.04741968	0.071893928	0.078518932	0.082020956	0.084268004	0.090977135	0.094119716	0.047667838	0.117452188	0.06978435
cg17091266	8.921847139	2.81E-05	0.069754246	0.063685659	0.070534923	0.071646453	0.094085865	0.085219773	0.056939732	0.10662432	0.049684588
cg13680954	2.33001189	0.066842862	0.049752041	0.058381693	0.053502924	0.049301054	0.061055682	0.066954291	0.025491932	0.084243308	0.058751377
cg14180718	0.59934546	0.700700112	0.015275524	0.01262599	0.011841611	0.013849306	0.01316339	0.013680778	0.006999049	0.026120594	0.019121544
cg08169659	1.370602928	0.263148911	0.0131856	0.016083726	0.014949306	0.011644153	0.013883136	0.022096657	0.005083567	0.03350207	0.028418503
cg17722231	1.90519556	0.123003911	0.018178916	0.017600823	0.015935363	0.016663451	0.021285915	0.029158843	0.006692997	0.048437206	0.041744209
cg22094750	2.141218647	0.087621234	0.044884906	0.051476605	0.049229832	0.044156274	0.053267494	0.056794536	0.031223051	0.077168559	0.045945508
cg08134829	0.47031506	0.795287893	0.019270757	0.026170399	0.02001235	0.014775736	0.019640991	0.01919217	0.007731956	0.075669671	0.067937715
cg25590392	0.746075014	0.595319158	0.011553328	0.011594967	0.013603439	0.011073682	0.009737903	0.011631015	0.006807717	0.020007855	0.013200138
cg10096055	15.58821783	1.43E-07	0.065121888	0.071367124	0.070964544	0.066643827	0.083458695	0.093039061	0.050689909	0.099623035	0.048933125
cg02577049	70.026078	1.26E-15	0.182983475	0.18022264	0.150673578	0.057574091	0.101742944	0.128722739	0.0394954	0.202560562	0.163065162
cg05355142	7.518928753	0.00011233	0.418284283	0.423904605	0.422087969	0.357966363	0.393018648	0.413764339	0.33794139	0.47567317	0.13773178
cg04758387	34.1760564	1.61E-11	0.611043781	0.608097487	0.580773845	0.422049874	0.538771304	0.540698016	0.366374461	0.65200414	0.285629679
cg10219957	14.71060552	2.60E-07	0.697032653	0.699333044	0.685144342	0.545545259	0.64640754	0.627427707	0.487267331	0.740993852	0.253726521
cg22536775	12.55759339	1.26E-06	0.496478311	0.486695949	0.474934297	0.43633904	0.432787514	0.431843159	0.398578565	0.520354199	0.121775634
cg10521536	2.36513269	0.063568611	0.865612608	0.872710562	0.889057314	0.867825851	0.866869626	0.863351211	0.841101963	0.916026076	0.074924113
cg09859491	4.106679022	0.005846431	0.884468947	0.888002182	0.907467169	0.899931214	0.885300127	0.880709163	0.850275765	0.922137641	0.071861876
cg06174563	1.692641526	0.166830623	0.82650691	0.821778631	0.826612355	0.820704075	0.815479156	0.804115089	0.783250436	0.854405819	0.071155383
cg01428437	21.70586484	3.79E-09	0.768740628	0.762426099	0.763811288	0.770863239	0.737979769	0.666057836	0.607255146	0.797622751	0.190367605
cg04886783	3.909043877	0.007570394	0.646114719	0.641264348	0.647865702	0.653735112	0.624273848	0.590439326	0.556380817	0.694894496	0.138513679
cg02050973	40.03330288	2.16E-12	0.897789982	0.871329547	0.869349381	0.88399391	0.812028289	0.741032472	0.68421277	0.91624684	0.23203407
cg07419586	4.663886209	0.002873832	0.757364785	0.771116222	0.794272339	0.780183838	0.76575562	0.723394356	0.649376914	0.823267662	0.173890748
cg03580107	13.81492367	4.93E-07	0.774722157	0.791648604	0.804697206	0.760153797	0.829746696	0.825882129	0.726817444	0.852226546	0.125409102
cg07924154	21.79128307	3.62E-09	0.546237435	0.518614062	0.622553083	0.643089888	0.696936052	0.68788175	0.469171854	0.734124093	0.264952239
cg03547078	14.12679824	3.93E-07	0.754770031	0.791459983	0.817571816	0.83884656	0.86787778	0.881813982	0.71819157	0.919705894	0.201514325
cg22447799	5.195732209	0.001495983	0.689590377	0.686776766	0.730954758	0.758209193	0.780097744	0.778750123	0.643408817	0.85757007	0.214161253
cg19356311	28.51865937	1.51E-10	0.212139484	0.239254223	0.169670021	0.184050686	0.119037252	0.095448204	0.084883798	0.277496244	0.192612447
cg08440544	3.463459783	0.013725696	0.827207927	0.808666878	0.843092612	0.829420576	0.820248346	0.81604477	0.780694074	0.864069503	0.083375429
cg16328466	1.550852406	0.204166297	0.818537904	0.827683108	0.845010513	0.822131828	0.834962114	0.826860608	0.78603823	0.870145151	0.084106921
cg18231054	11.6776276	2.54E-06	0.751186203	0.81048069	0.773645947	0.707780042	0.901887641	0.908882461	0.564472595	0.921007985	0.35653539
cg06092084	12.18260868	1.69E-06	0.61172189	0.652790503	0.591923565	0.632339017	0.707169153	0.702640419	0.552062509	0.765055942	0.212993433
cg11977488	13.88746281	4.67E-07	0.70446612	0.738690504	0.62363063	0.74161896	0.744523365	0.711281845	0.571831227	0.79229427	0.220463043
cg03719984	2.391191376	0.061245271	0.834907965	0.842255891	0.85430467	0.852600942	0.851273806	0.860312918	0.803283463	0.874950806	0.071667343
cg11649821	1.612243878	0.187107445	0.897053331	0.898194695	0.901154134	0.912146398	0.884867004	0.901538004	0.850526086	0.941115958	0.090589872
cg17091049	1.439573416	0.238915114	0.91823739	0.922723	0.911256104	0.902310753	0.895011692	0.910982387	0.860531203	0.949935101	0.089403898
cg09315172	0.394377545	0.848729467	0.94608083	0.943904517	0.945311176	0.946835213	0.939377094	0.942339573	0.91915514	0.961105279	0.041950139
cg24641654	1.233778396	0.317971059	0.610461718	0.609318851	0.586969569	0.571999367	0.659240838	0.642461256	0.449290779	0.749971318	0.300680538
cg07227679	1.785724171	0.146015821	0.82455771	0.820508281	0.857498905	0.832280392	0.823560421	0.832408828	0.774756248	0.892195676	0.117439428
cg19630039	6.498979415	0.00033311	0.777776561	0.77137063	0.804323732	0.754175544	0.795926018	0.788091801	0.724610328	0.833497795	0.108887467
cg06082439	2.023205687	0.10381394	0.905871898	0.900809473	0.912150482	0.892722836	0.88616267	0.889432846	0.852890239	0.937798966	0.084908727
cg06937595	25.08378965	7.03E-10	0.625811571	0.652922851	0.595982689	0.693470871	0.737744546	0.741567285	0.551264982	0.770030445	0.218765462
cg06853697	41.11182402	1.53E-12	0.705991474	0.71470514	0.495136418	0.819907592	0.803869874	0.799215295	0.405185419	0.850793036	0.445607618
cg18383977	2.035987477	0.101924003	0.841525459	0.848962995	0.853029327	0.855277551	0.866707391	0.864827023	0.823089479	0.895115606	0.072026127
cg08639799	12.24134619	1.62E-06	0.586873418	0.665795422	0.617330082	0.650883116	0.76320291	0.758268788	0.464971085	0.798268805	0.33329772
cg14559508	3.787823209	0.008885575	0.888546525	0.894284058	0.881039381	0.907072612	0.88872658	0.886825717	0.854878546	0.918768248	0.063889701
cg16680704	1.75924731	0.151663108	0.815155093	0.826250064	0.826723438	0.844200567	0.844737137	0.840035157	0.756505071	0.880720857	0.124215786
cg24315049	1.513125888	0.215374195	0.948014767	0.946889012	0.945918209	0.952208025	0.949061167	0.955513898	0.936191071	0.96868185	0.032490779
cg02367828	3.090577935	0.022873165	0.877257175	0.891257072	0.888532836	0.876711272	0.899575463	0.915400756	0.832410353	0.926512604	0.094102251
cg15833286	2.54573385	0.049142041	0.665167772	0.697810635	0.666553821	0.709350173	0.748187602	0.737175289	0.53234073	0.796413262	0.264072532
cg16142957	4.85660962	0.002262079	0.833337963	0.854367425	0.849450287	0.878536668	0.882455367	0.863386025	0.773431756	0.904723172	0.131291416
cg07719258	18.02578245	3.03E-08	0.748474747	0.789725939	0.761686749	0.802468348	0.880792855	0.871328552	0.672311889	0.896605607	0.224293719
cg14839558	29.20404966	1.13E-10	0.8786766	0.882415551	0.877652256	0.635872189	0.872436302	0.874413707	0.518994134	0.919633518	0.400639384
cg21876832	4.711301772	0.002708675	0.817001465	0.826135873	0.831715599	0.841604787	0.841902033	0.838382063	0.808076401	0.860881712	0.052805311
cg15028578	5.922687029	0.000636626	0.795929481	0.818936405	0.799823455	0.856004483	0.883980135	0.858590403	0.713516674	0.903809616	0.190292941
cg17747265	0.196801816	0.961297814	0.339269726	0.334382406	0.357098069	0.339740105	0.31697346	0.319538579	0.15373737	0.45226664	0.298529271
cg03396347	0.216095372	0.952909989	0.569313723	0.562489173	0.595494072	0.581809736	0.542007489	0.552690198	0.372666383	0.770523237	0.397856855
cg26153158	5.230205426	0.001435182	0.066256064	0.08174502	0.079236933	0.079974308	0.123509209	0.115778342	0.044267047	0.145153589	0.100886542
cg24525340	3.306982083	0.016982973	0.61685232	0.657391798	0.640409994	0.670916391	0.658665488	0.664333018	0.574084717	0.717894175	0.143809458
cg22375575	2.911971138	0.029324416	0.893669369	0.916817668	0.905635002	0.905117056	0.933021529	0.947886356	0.825588404	0.971125982	0.145537578
cg08730434	4.409812741	0.003959488	0.655998361	0.680593809	0.670116759	0.632872854	0.702243389	0.695664336	0.587633579	0.744895251	0.157261672
cg26357403	21.50505291	4.21E-09	0.478744335	0.582991095	0.526123569	0.52686843	0.791018046	0.7936692	0.243489671	0.825139533	0.581649862
cg22452682	4.151351625	0.005517329	0.908691699	0.917180611	0.911565503	0.895860842	0.891815824	0.91132141	0.871117361	0.931347659	0.060230299
cg22380385	2.260647765	0.07382311	0.905755283	0.935259742	0.920551659	0.924054086	0.933331572	0.931724292	0.867922289	0.968568975	0.100646687
cg13111532	2.031178089	0.102631047	0.511617945	0.542828498	0.426825372	0.643559264	0.544122963	0.516778115	0.324718664	0.751114644	0.42639598
cg12035532	0.957713429	0.459022681	0.925370847	0.915370651	0.924086871	0.926426044	0.913488449	0.915018259	0.883122685	0.948348186	0.065225501
cg05264578	2.354528173	0.064539649	0.833067601	0.830288315	0.85275262	0.828773721	0.823271306	0.826565357	0.789506987	0.883997443	0.094490456
cg14165029	1.199272189	0.333307617	0.841456948	0.851689961	0.829091498	0.857364928	0.863801122	0.864029889	0.687463884	0.877323805	0.189859921
cg12665890	9.744669506	1.32E-05	0.807710617	0.829380507	0.82039416	0.824977759	0.881116883	0.877400996	0.759215714	0.897854988	0.138639274
cg10433463	10.00968738	1.04E-05	0.686705375	0.730749376	0.68535834	0.727025037	0.815271149	0.82598835	0.599979428	0.86454681	0.264567382
cg13204758	6.952856273	0.000203512	0.656817759	0.645879943	0.617631101	0.665941115	0.71398974	0.708185898	0.524741009	0.747789078	0.223048069
cg03950120	1.388910729	0.256504039	0.818178106	0.838364334	0.815763279	0.811395614	0.811558528	0.84274989	0.740149183	0.877638303	0.13748912
cg11528033	0.474990114	0.791910882	0.934393893	0.931654337	0.926700187	0.922401455	0.938096174	0.947424213	0.860056619	0.973848443	0.113791825
cg11254952	1.268274411	0.303262461	0.945254832	0.925082559	0.944887576	0.954364658	0.936721256	0.954431192	0.843933281	0.993057709	0.149124428
cg22619719	4.682552066	0.002807582	0.115436894	0.099514898	0.104599809	0.098684456	0.121972892	0.116335596	0.078776659	0.139879786	0.061103127
cg10020121	0.25812722	0.932292825	0.858170871	0.856038627	0.859999824	0.864557002	0.848261837	0.85274848	0.812028225	0.907538286	0.095510061
cg11956108	3.875470188	0.007912805	0.863804311	0.870950123	0.866830299	0.881684062	0.890317295	0.89506376	0.838462471	0.910666973	0.072204502
cg04395167	19.49478944	1.28E-08	0.693699478	0.744831368	0.695466214	0.765512305	0.854991797	0.841508346	0.598280703	0.873488939	0.275208236
cg05757448	17.28830462	4.76E-08	0.772555027	0.797432349	0.836886977	0.847969616	0.894512978	0.889040364	0.733909042	0.914945912	0.18103687
cg15151929	0.598486434	0.701331302	0.932890355	0.934312849	0.9274388	0.938191546	0.928042998	0.940594139	0.892197651	0.961501613	0.069303962
cg13168877	6.057049049	0.000546151	0.813875057	0.81989051	0.805083594	0.828360654	0.872298914	0.862381947	0.753661209	0.906591358	0.152930149
cg24503109	3.192682878	0.019866113	0.758755187	0.749700744	0.743786703	0.807287343	0.790186278	0.781834624	0.694762669	0.852696696	0.157934027
cg04852972	1.765967661	0.150209763	0.628053663	0.669694808	0.646203047	0.667673017	0.680039721	0.697324719	0.578730491	0.778727208	0.199996717
cg24495298	7.397848571	0.000127323	0.60283768	0.635804166	0.597756937	0.68532991	0.673545538	0.68436216	0.522766787	0.762856729	0.240089942
cg06123252	1.038540145	0.413312914	0.770764702	0.768954102	0.794536003	0.774077426	0.761881907	0.768039955	0.685868195	0.826654739	0.140786544
cg15546282	0.804503426	0.555476056	0.989018541	0.989175453	0.990772473	0.987698917	0.986726401	0.989377765	0.980030018	0.995809348	0.01577933
cg06835814	3.81561055	0.008564258	0.58934685	0.623254167	0.619742952	0.619756586	0.672819089	0.694406735	0.53069582	0.745595588	0.214899768
cg07105421	10.55431049	6.47E-06	0.926439827	0.941697661	0.932676758	0.918794184	0.963613101	0.963950843	0.8822626	0.969522665	0.087260065
cg26430560	12.78573789	1.06E-06	0.581937463	0.629053124	0.600918398	0.624477919	0.737412501	0.718409907	0.491159502	0.771631724	0.280472222
cg14598619	0.695993509	0.630576835	0.862907039	0.860470084	0.868336386	0.870905276	0.863023109	0.877320839	0.820250254	0.905978092	0.085727837
cg20295049	1.630284907	0.182360066	0.822704742	0.811927671	0.810566697	0.841629184	0.818412126	0.803831491	0.759605649	0.868942562	0.109336912
cg00574213	2.781292441	0.035221339	0.884308805	0.854635379	0.896818723	0.866698573	0.895608161	0.904557279	0.794998989	0.926460883	0.131461894
cg17016101	148.4488405	3.23E-20	0.875505566	0.8416578	0.860728882	0.89119713	0.512558134	0.683891756	0.438269187	0.913248254	0.474979067
cg01559650	6.879248476	0.000220221	0.799830436	0.825928139	0.833957196	0.807608849	0.78307447	0.813780601	0.75713553	0.853160836	0.096025305
cg19694957	0.032823186	0.999388783	0.871472609	0.874477894	0.870340265	0.873170552	0.873955322	0.865450384	0.735313563	0.915575646	0.180262083
cg05035280	10.34106769	7.78E-06	0.515274921	0.559675245	0.51537254	0.567177645	0.667259245	0.664671707	0.404800229	0.732612686	0.327812458
cg16388674	2.384278879	0.061852999	0.990636729	0.984713008	0.989133576	0.985734382	0.985285914	0.984251289	0.97910655	0.994822966	0.015716416
cg03688085	0.769161959	0.579396683	0.838580434	0.869774774	0.883528748	0.867210948	0.875075894	0.879607192	0.760938221	0.945123613	0.184185392
cg14196676	0.454240332	0.806838256	0.862428135	0.886135191	0.870223328	0.862062202	0.871354056	0.877965262	0.820576936	0.960970349	0.140393413
cg02697258	2.584005264	0.04654313	0.861430963	0.853235273	0.847553571	0.873583971	0.881050152	0.896641474	0.792303707	0.929749725	0.137446018
cg04012515	2.550315637	0.048823206	0.97533352	0.966595103	0.966711094	0.969292038	0.975126647	0.97965505	0.942860754	0.987301937	0.044441182
cg01748832	1.264202961	0.304966498	0.92221322	0.917054034	0.929598221	0.926211985	0.918428925	0.922492032	0.904444787	0.950456134	0.046011347
cg27587063	8.207839601	5.61E-05	0.672499416	0.718206338	0.702273572	0.727492528	0.779385698	0.774492048	0.631181304	0.801837912	0.170656609
cg10623290	2.06517987	0.097735941	0.776329399	0.788712763	0.802228812	0.818891763	0.807874943	0.805820819	0.715555056	0.849663777	0.134108721
cg22792177	3.845992109	0.008226857	0.757170204	0.783955091	0.775127741	0.803069899	0.824578097	0.808673734	0.665303201	0.847580335	0.182277134
cg26865002	0.156937773	0.976227192	0.986538322	0.98855785	0.98920515	0.989873554	0.98813843	0.98871112	0.971918114	0.997311844	0.02539373
cg04624458	0.955301726	0.460442996	0.869212889	0.861565792	0.879001805	0.881928041	0.864309232	0.873611816	0.836184465	0.932521673	0.096337209
cg10623802	0.955374754	0.46039994	0.96312447	0.974033734	0.964078537	0.956944248	0.967812737	0.968454445	0.932316773	0.984835723	0.05251895
cg14639753	5.416057073	0.00114947	0.833764714	0.822791023	0.852977175	0.841806125	0.82896292	0.821914578	0.799459314	0.864248135	0.06478882
cg18270426	3.705026044	0.009920178	0.672622456	0.675139828	0.672576387	0.712236616	0.709212979	0.657869607	0.623187986	0.763543417	0.140355431
cg12701697	5.613924553	0.00091035	0.72339144	0.704014427	0.739612396	0.70610989	0.70043889	0.673343348	0.620885288	0.772623592	0.151738304
cg26801936	3.480368241	0.01341511	0.736243904	0.755043397	0.714366167	0.784065442	0.796147216	0.794343816	0.631936562	0.849296588	0.217360026
cg10331922	3.889856492	0.007764132	0.90320698	0.909763107	0.920288281	0.911517011	0.897284276	0.900244248	0.879752863	0.934221943	0.05446908
cg15622118	5.797509525	0.00073529	0.801510595	0.856074493	0.821931878	0.868569649	0.879553073	0.869256299	0.709571912	0.918039734	0.208467821
cg03771099	6.634756356	0.000287006	0.627723594	0.680913799	0.600476749	0.635008725	0.726488324	0.703342285	0.49302526	0.747513332	0.254488073
cg11946378	4.401475701	0.004001725	0.468734168	0.376226324	0.491353179	0.483087163	0.50872265	0.559530837	0.287847764	0.631234604	0.34338684
cg16813854	4.035402948	0.006414964	0.600493759	0.604873163	0.635634013	0.645804542	0.638176434	0.648183155	0.569172366	0.672131029	0.102958662
cg04724873	0.559119374	0.730312742	0.825471135	0.842082227	0.84525413	0.814144959	0.829450956	0.828586112	0.746035043	0.893987287	0.147952245
cg10759286	3.121044745	0.021929269	0.169665605	0.195010189	0.199520567	0.184667056	0.207284672	0.214514636	0.129867353	0.234040162	0.10417281
cg26424079	7.362281627	0.00013212	0.905922834	0.907623495	0.897704785	0.909551389	0.920125238	0.919992322	0.875469362	0.929904335	0.054434973
cg22344830	11.02502111	4.34E-06	0.278586148	0.266090543	0.231050341	0.259303607	0.182397227	0.177468592	0.143330065	0.333611465	0.1902814
cg05700129	1.761039428	0.151274203	0.128139519	0.139544032	0.135632661	0.158292011	0.132754807	0.144187948	0.111791301	0.186201121	0.074409819
cg26067203	20.52966346	7.14E-09	0.06999802	0.042973707	0.04419036	0.10406807	0.033799121	0.030180022	0.019736992	0.141447961	0.121710969
cg23621729	17.43302858	4.35E-08	0.104340015	0.119840468	0.103340206	0.146405329	0.097070033	0.100178551	0.086930421	0.172824831	0.08589441
cg08114317	3.52714832	0.012593529	0.309065903	0.283776574	0.285059921	0.336445428	0.251111771	0.263496748	0.207118732	0.41851462	0.211395888
cg00014118	0.880614003	0.506013439	0.550657052	0.548894714	0.549963774	0.570602897	0.521880585	0.525280201	0.470086971	0.648860533	0.178773562
cg24317585	0.156685163	0.976310881	0.813071161	0.812524199	0.802100854	0.806497668	0.79616168	0.81240259	0.733402973	0.892454365	0.159051391
cg23037871	9.987164212	1.06E-05	0.722839065	0.76813365	0.716077716	0.78699779	0.820091173	0.82294738	0.628605911	0.838159952	0.209554041
cg11983992	1.57964506	0.195988264	0.957511011	0.955293959	0.965406405	0.956344321	0.954183361	0.968757167	0.925002269	0.977709696	0.052707427
cg17130982	0.316620081	0.899049317	0.879179292	0.877759965	0.88540791	0.869024587	0.873949582	0.873319406	0.806354153	0.911975301	0.105621148
cg09021225	0.805385139	0.554886642	0.730963025	0.728631748	0.757909046	0.732965336	0.700783453	0.735940938	0.617347111	0.835687927	0.218340816
cg00546307	1.30914276	0.286623041	0.623271705	0.590166224	0.602664464	0.554409574	0.550503407	0.585140546	0.480076738	0.741757299	0.261680561
cg13103143	7.470041895	0.000118145	0.382227437	0.400847367	0.360612565	0.402952864	0.460786692	0.459442268	0.307703499	0.56737586	0.25967236
cg26609236	2.13898128	0.08790323	0.752403813	0.789532862	0.771608201	0.769362996	0.792581461	0.791482275	0.72946633	0.834046978	0.104580648
cg17854471	11.26637992	3.55E-06	0.449178266	0.347630998	0.453747176	0.478660139	0.348659727	0.346544053	0.289066212	0.587141446	0.298075233
cg24087944	22.21161947	2.91E-09	0.282235918	0.226563312	0.294291074	0.276474838	0.224811749	0.203095472	0.182803519	0.335371247	0.152567729
cg22817993	5.931442889	0.000630271	0.09400003	0.044000604	0.072206409	0.091243638	0.031908214	0.026225671	0.017949081	0.178599872	0.160650791
cg09107007	18.02438992	3.03E-08	0.152388208	0.092499947	0.112424855	0.166580572	0.095129838	0.081266378	0.055371889	0.207289616	0.151917727
cg11808581	0.736800478	0.601777294	0.048170397	0.057742963	0.055713606	0.053974357	0.044838509	0.056488847	0.024048495	0.085111201	0.061062706
cg00580652	3.16000365	0.020780985	0.252115891	0.212081092	0.259355314	0.266473719	0.210244041	0.223312753	0.14300587	0.351023503	0.208017633
cg18392644	1.137670836	0.362278909	0.362323518	0.355734042	0.355922441	0.372991816	0.330545621	0.341567567	0.28939726	0.441719854	0.152322594
cg06063714	0.397045032	0.846909811	0.657333392	0.644582852	0.668372639	0.661378325	0.648016802	0.636640518	0.54389092	0.732361914	0.188470994
cg13916816	32.34990383	3.20E-11	0.985717892	0.956380501	0.982443004	0.988887075	0.986971358	0.986509907	0.942183644	0.993551989	0.051368345
cg14974223	3.547511962	0.012252501	0.827683919	0.801013362	0.844197581	0.846935101	0.84932787	0.854404415	0.750893542	0.887585229	0.136691687
cg03469790	5.155212418	0.001570949	0.693688103	0.774498842	0.708153337	0.76882026	0.794969139	0.781587992	0.547629462	0.819434545	0.271805083
cg19868751	13.09614088	8.38E-07	0.745407542	0.805083374	0.780088343	0.790394947	0.878417946	0.867039509	0.642185128	0.897640214	0.255455086
cg13788313	33.70935955	1.91E-11	0.513770643	0.559652165	0.476067198	0.418188377	0.359717442	0.374217713	0.295885837	0.592021832	0.296135995
cg15825127	14.9529291	2.20E-07	0.702365178	0.697525621	0.698080088	0.817714509	0.745587313	0.689014521	0.627306101	0.844578956	0.217272855
cg23288755	0.69189516	0.633501215	0.514442322	0.524369961	0.541060972	0.523421696	0.505814212	0.499390819	0.425784554	0.578411245	0.152626691
cg24105782	1.071451013	0.395757946	0.482547285	0.46498519	0.505109772	0.492727522	0.443493767	0.4559947	0.331374419	0.561021592	0.229647172
cg04847273	0.998060959	0.435744515	0.489953087	0.473400753	0.523997784	0.481197336	0.484292041	0.461206441	0.360028416	0.575390303	0.215361888
cg10837110	16.17522915	9.69E-08	0.953808666	0.925238328	0.945265038	0.866356112	0.808530884	0.811939131	0.686347341	0.975966386	0.289619045
cg05654059	2.142729171	0.087431364	0.892586699	0.872817686	0.90504907	0.894295497	0.892087154	0.890399674	0.856449009	0.924369654	0.067920645
cg00400948	0.491329178	0.780054757	0.899691168	0.909518711	0.905431077	0.906432681	0.912771039	0.908525357	0.861267324	0.938796547	0.077529223
cg19091116	7.88514003	7.74E-05	0.765006586	0.786444976	0.755360138	0.709414911	0.791135825	0.809618374	0.64105866	0.847073899	0.206015239
cg00889627	158.3888732	1.27E-20	0.973333471	0.969889158	0.961443354	0.74094092	0.976015218	0.980502163	0.675992078	0.993016749	0.317024671
cg04781796	478.5447442	1.19E-27	0.932429197	0.927306977	0.886684774	0.394840744	0.948887998	0.971932301	0.34302274	0.984112833	0.641090093
cg26903053	95.96588567	1.59E-17	0.797335537	0.802327856	0.814682816	0.543097039	0.796593899	0.809052945	0.476495834	0.84512714	0.368631306
cg07701567	82.28824455	1.36E-16	0.877730374	0.872390055	0.87179398	0.650420541	0.875363103	0.896838881	0.582363849	0.909020302	0.326656454
cg21422740	1.09389122	0.384138096	0.938160238	0.947898203	0.939537173	0.949126978	0.94683857	0.94843333	0.922597428	0.965264976	0.042667547
cg25154424	6.878682927	0.000220355	0.973285443	0.984794077	0.969432842	0.984640307	0.986128013	0.990591618	0.945025342	0.997253654	0.052228312
cg11240722	0.976978426	0.447793816	0.900766286	0.895513426	0.909424072	0.901274936	0.907263428	0.899866843	0.872551602	0.925226172	0.05267457
cg09769218	9.143661269	2.29E-05	0.608421964	0.65293735	0.601164868	0.690012352	0.732845419	0.72477835	0.464992129	0.753668047	0.288675919
cg24364910	1.858283626	0.131577972	0.858906656	0.864612135	0.862538198	0.873099242	0.875326123	0.877877464	0.834190949	0.898411225	0.064220276
cg25384089	1.738748245	0.15618177	0.99335098	0.994376289	0.991226101	0.994669786	0.991891873	0.995239525	0.984147057	0.997184805	0.013037748
cg14522944	1.505193825	0.217803698	0.771751674	0.787885618	0.794753321	0.800080077	0.772448245	0.773125427	0.724503009	0.842547149	0.11804414
cg03700143	4.044868927	0.006336224	0.826514615	0.838070642	0.859939853	0.863207935	0.84478652	0.838275931	0.795669353	0.882543484	0.086874131
cg11687809	6.120949933	0.000508002	0.728894918	0.759643303	0.739674304	0.80439268	0.800946499	0.784621729	0.678164365	0.837431452	0.159267087
cg24547253	3.703148777	0.009945051	0.855520331	0.847096644	0.846303744	0.883021395	0.89099429	0.87742974	0.79739203	0.91836809	0.120976059
cg14087574	17.2109408	5.00E-08	0.667343351	0.733236398	0.683336369	0.709900401	0.796309344	0.789279795	0.590536719	0.808872378	0.218335659
cg09752779	9.048563529	2.50E-05	0.722052979	0.749632394	0.720741016	0.75575955	0.802828689	0.804731548	0.633909893	0.851631816	0.217721922
cg13856872	7.139939102	0.000166815	0.817826483	0.832267763	0.827419731	0.848952856	0.845492144	0.853506226	0.798574273	0.877539373	0.078965101
cg16650026	0.884361898	0.503654698	0.930342137	0.927896675	0.927013381	0.936544114	0.937582663	0.927721697	0.903330453	0.961506405	0.058175952
cg16992594	1.020453325	0.423221256	0.92861106	0.925215352	0.939989781	0.932113253	0.942568494	0.939220618	0.90920583	0.971344336	0.062138506
cg07226484	7.070816089	0.000179481	0.792849281	0.79947373	0.79632188	0.727556417	0.819781344	0.834632555	0.687007752	0.883165131	0.196157379
cg04843461	4.021224807	0.006534831	0.770505961	0.741482542	0.752068922	0.718695901	0.720247339	0.712217724	0.664946267	0.803235799	0.138289532
cg16703312	6.195918001	0.000466816	0.71891764	0.698632301	0.61199459	0.661193203	0.710188161	0.704759633	0.557449767	0.773931082	0.216481315
cg12658400	4.26956642	0.004737075	0.894759351	0.900490879	0.906626013	0.891310937	0.904102267	0.888310531	0.878723175	0.916656014	0.037932839
cg15356494	0.809362883	0.552232154	0.676640161	0.68682903	0.68493112	0.676191038	0.653620269	0.663186873	0.585026004	0.726564246	0.141538242
cg09767587	13.04678378	8.70E-07	0.332309382	0.24244779	0.26438449	0.250121525	0.13997401	0.140896142	0.116772122	0.477223273	0.360451151
cg05597180	1.169087334	0.347245621	0.010227413	0.011669366	0.011339847	0.012065008	0.011844513	0.014152505	0.005788334	0.017615108	0.011826774
cg11863397	5.199584304	0.001489055	0.073039081	0.081705911	0.080756391	0.089566438	0.097375157	0.102547322	0.062878096	0.11858356	0.055705465
cg13298359	0.765501015	0.581906473	0.020734097	0.015070478	0.015905302	0.016108504	0.017004925	0.01745736	0.006325171	0.031313334	0.024988163
cg17201124	0.730552297	0.60614718	0.212959664	0.199715085	0.205273549	0.227877781	0.194811287	0.192311699	0.128933155	0.290564334	0.161631179
cg14978994	47.12093509	2.59E-13	0.172014201	0.126988959	0.109236695	0.068103497	0.049133093	0.044707988	0.036849656	0.195365991	0.158516335
cg18120323	4.039267179	0.006382697	0.621061271	0.5561748	0.546826077	0.518175927	0.382818316	0.404694095	0.215922299	0.789552461	0.573630162
cg14417954	0.7116629	0.61944757	0.098815866	0.097385359	0.094915511	0.087326311	0.088233384	0.094515	0.058008172	0.127086426	0.069078253
cg26610624	1.124453156	0.368766193	0.204503708	0.186274163	0.176827783	0.181866632	0.185469945	0.178884022	0.148077586	0.240324769	0.092247182
cg21137823	2.079623701	0.095728107	0.197451054	0.176014579	0.17405811	0.183840504	0.170632801	0.172709675	0.149466675	0.229409228	0.079942553
cg03754143	7.416163095	0.000124925	0.150280797	0.135143543	0.139743041	0.142967301	0.173241505	0.161627126	0.120485763	0.18476739	0.064281626
cg22865720	1.33519284	0.276450422	0.025310747	0.013937947	0.013618286	0.02644241	0.010882074	0.010408645	0.005141935	0.087763335	0.0826214
cg11345323	0.659130637	0.657062305	0.027775366	0.014320434	0.018827296	0.028735571	0.022886324	0.021750216	0.006286745	0.091302013	0.085015269
cg24035370	1.969627212	0.112125352	0.057730777	0.066466594	0.067573162	0.074198419	0.069146634	0.069259726	0.047801709	0.094038539	0.04623683
cg19370684	0.45406864	0.806961068	0.228627709	0.221407661	0.20339139	0.164846171	0.213328016	0.214948004	0.083480046	0.366284159	0.282804113
cg07797073	0.293329988	0.912849191	0.376893016	0.319070639	0.339423463	0.331777392	0.355181036	0.34570014	0.244076446	0.582260543	0.338184097
cg02347356	1.324940688	0.280414241	0.721879343	0.736075633	0.760633949	0.738349019	0.729834127	0.71873799	0.676141622	0.789131043	0.11298942
cg05929117	0.15275804	0.97759358	0.589633493	0.580617233	0.602751635	0.597809655	0.590049855	0.581747467	0.495462637	0.683944112	0.188481474
cg20285026	19.97042232	9.74E-09	0.900706763	0.883964007	0.900043338	0.887648588	0.850391885	0.837823331	0.798938633	0.925593921	0.126655287
cg01907016	2.983439003	0.026541784	0.914911277	0.89752816	0.931793816	0.912452016	0.905707742	0.92583965	0.844242856	0.956353256	0.1121104
cg08484080	0.686672352	0.63723571	0.945458191	0.944934395	0.945969809	0.94928736	0.952424295	0.951841718	0.932459243	0.966554789	0.034095546
cg17740743	0.22596425	0.948347477	0.965812826	0.963312835	0.964113891	0.962339812	0.962022566	0.965088332	0.949631983	0.976152847	0.026520864
cg12391964	2.153758939	0.086057477	0.969700782	0.985212656	0.972059893	0.976608203	0.981540653	0.974919006	0.951632274	0.990361139	0.038728865
cg23629792	1.092061494	0.385074965	0.896565655	0.898821455	0.895968608	0.915313299	0.91237848	0.91105245	0.852634987	0.944787694	0.092152707
cg26059839	13.10720577	8.31E-07	0.791727782	0.776687005	0.804253483	0.842773236	0.848163527	0.846112342	0.739826004	0.867639982	0.127813978
cg14656575	13.18571199	7.84E-07	0.668470818	0.736156367	0.66968891	0.779908461	0.823617562	0.832817252	0.55104225	0.852616028	0.301573777
cg22627876	0.957189838	0.459330761	0.913255265	0.912659129	0.920960284	0.914596128	0.903070442	0.911915243	0.878062995	0.93661141	0.058548415
cg06340969	0.557333789	0.731628297	0.944441896	0.948928869	0.950772718	0.951806595	0.959663878	0.944358939	0.883767881	0.984550296	0.100782415
cg08115172	0.907307757	0.489377449	0.9447058	0.950538843	0.943135617	0.946403672	0.942070875	0.948675784	0.924623889	0.966429665	0.041805776
cg15502607	5.02021544	0.00185073	0.780025793	0.812290719	0.808652289	0.853426673	0.80710882	0.822498214	0.680390252	0.870400049	0.190009798
cg00653281	0.498457296	0.774859559	0.908926116	0.912702725	0.909615262	0.906169092	0.90852301	0.91789392	0.881038013	0.9390075	0.057969487
cg04871460	73.97905629	5.92E-16	0.731175441	0.747637187	0.739962164	0.771391422	0.651645255	0.564642863	0.535703234	0.792700544	0.25699731
cg19619416	2.634422438	0.043333495	0.87562938	0.88494793	0.8953256	0.889703398	0.897281659	0.890549121	0.860196388	0.917384892	0.057188504
cg24447775	2.614718414	0.04455988	0.788402994	0.821121824	0.814027996	0.79273376	0.835596409	0.835563892	0.651598269	0.848619567	0.197021298
cg05463656	0.825922101	0.541263461	0.914612903	0.907007327	0.921425524	0.917960186	0.908621041	0.911510991	0.875973748	0.947678045	0.071704296
cg00328210	21.33682544	4.61E-09	0.82426011	0.859124004	0.800290162	0.867365864	0.884804048	0.898103145	0.747044503	0.911319921	0.164275417
cg15703790	7.532236736	0.000110801	0.872651411	0.888316103	0.842761326	0.898061705	0.894944176	0.87888798	0.821610225	0.915016365	0.093406139
cg24475758	8.394251478	4.67E-05	0.880508247	0.881964219	0.87515241	0.83703763	0.918970622	0.920457133	0.802363262	0.974336931	0.171973669
cg03734700	17.56314033	4.01E-08	0.944052261	0.955552035	0.94191564	0.87035304	0.959456726	0.960897586	0.807059317	0.98144968	0.174390363
cg21221161	0.509085416	0.767092103	0.892810637	0.882775318	0.899684537	0.893470936	0.895567779	0.892023946	0.838809327	0.92139596	0.082586633
cg19900677	1.239505088	0.315486515	0.862250766	0.880126515	0.859527346	0.867146557	0.865094616	0.858727109	0.827317177	0.890848424	0.063531247
cg26221719	1.086104797	0.388137961	0.961284071	0.965609683	0.963059861	0.962107364	0.962857092	0.956853617	0.946435382	0.975216715	0.028781333
cg22332100	0.808562967	0.552765361	0.989649578	0.991600192	0.991859352	0.989628236	0.991686161	0.994188801	0.981109826	0.997127768	0.016017942
cg02107558	10.04881763	1.01E-05	0.771895274	0.801220682	0.820914177	0.813080858	0.806992354	0.809653993	0.751418102	0.838458718	0.087040616
cg04146995	8.77770651	3.23E-05	0.729010382	0.775763909	0.7654615	0.803445778	0.807996238	0.815115455	0.623124846	0.834106489	0.210981643
cg11699150	1.397829664	0.253323161	0.897686726	0.909944086	0.90779029	0.913491981	0.906992244	0.899203406	0.8674174	0.930643064	0.063225664
cg15115072	2.028203597	0.103070795	0.843496001	0.848565762	0.846834752	0.863639788	0.84885981	0.861868049	0.795406429	0.881964495	0.086558066
cg11758127	6.641386541	0.000284936	0.833556396	0.873782748	0.82109247	0.876845744	0.864543352	0.889311436	0.749914148	0.904142069	0.154227921
cg17815669	0.807664482	0.553364635	0.940871171	0.935476232	0.947286629	0.933789672	0.949579151	0.941938814	0.902818789	0.970600421	0.067781631
cg08108679	4.76217431	0.002542565	0.781460891	0.833753952	0.774842923	0.843045945	0.821161353	0.828920637	0.677124449	0.875503169	0.19837872
cg16269144	0.852939947	0.52365835	0.910689641	0.91557825	0.914572827	0.923726311	0.926984325	0.93421308	0.870336408	0.95874922	0.088412812
cg04314111	27.2559642	2.61E-10	0.937666382	0.887394616	0.944225762	0.931131919	0.937852381	0.931824682	0.865284175	0.952882699	0.087598525
cg22332339	4.996484449	0.001905132	0.900194358	0.873561312	0.920481174	0.901810044	0.908116052	0.920416997	0.826796109	0.9569687	0.13017259
cg11227141	13.49765521	6.21E-07	0.800211912	0.726941575	0.822878431	0.832908981	0.840477422	0.831624998	0.709833209	0.876956316	0.167123107
cg00095688	94.96965859	1.84E-17	0.467531907	0.464432676	0.670322799	0.677684835	0.826486977	0.808837263	0.336069732	0.861087349	0.525017617
cg24842354	40.71993172	1.73E-12	0.532260843	0.496402283	0.682698869	0.58366405	0.782297505	0.782555743	0.376121378	0.80124601	0.425124632
cg08439149	58.68063344	1.39E-14	0.822623832	0.720162243	0.897305202	0.878988404	0.920610568	0.915106002	0.677426692	0.94236066	0.264933968
cg13077150	85.68638136	7.74E-17	0.876415702	0.750429451	0.907197465	0.869325516	0.895119223	0.895704257	0.710178138	0.914800144	0.204622006
cg00359465	10.05369945	1.00E-05	0.816617814	0.777884299	0.827366271	0.799989891	0.749856277	0.686158263	0.507070019	0.862434477	0.355364458
cg04023573	5.373083001	0.001209706	0.834608597	0.840251609	0.858953091	0.868649231	0.837034825	0.835241484	0.800833481	0.889180602	0.088347121
cg03959306	1.468271558	0.229456539	0.902715889	0.892880299	0.915352003	0.90177316	0.895864741	0.895216513	0.844343131	0.927390657	0.083047526
cg04520340	4.138297459	0.005611434	0.729752032	0.740219115	0.765737976	0.7079776	0.742485802	0.723410423	0.661085479	0.790583949	0.12949847
cg16653138	0.74603263	0.595348592	0.982163732	0.982368928	0.978193898	0.984936166	0.982491054	0.981583157	0.967211869	0.991470762	0.024258893
cg13387826	2.89873347	0.029872185	0.983978704	0.98788319	0.98027251	0.989001087	0.983627482	0.984710524	0.973029919	0.994487377	0.021457458
cg19803229	0.419920835	0.831107401	0.836272595	0.831950821	0.839753649	0.843471024	0.838415389	0.836016957	0.814605985	0.86763508	0.053029094
cg14418633	1.488991593	0.222846879	0.989734345	0.989997257	0.989829793	0.987881724	0.987263235	0.99407235	0.97148972	0.995641863	0.024152143
cg03001333	0.688332988	0.636047367	0.925362087	0.928667451	0.935531997	0.928036068	0.923344224	0.92801878	0.890055005	0.950458813	0.060403808
cg13591369	3.248285518	0.018404675	0.783767845	0.781714736	0.814595689	0.807173035	0.796731068	0.793814543	0.764760601	0.853162516	0.088401915
cg27587033	4.484274816	0.003602444	0.897950162	0.908964987	0.900059086	0.87775718	0.912650271	0.913753276	0.859698741	0.92977329	0.070074549
cg06791083	1.262040918	0.30587484	0.898220408	0.907988948	0.916590273	0.913091495	0.906513122	0.921806539	0.870700509	0.947108341	0.076407832
cg14171824	86.43701659	6.86E-17	0.578164046	0.660363016	0.505259113	0.929723651	0.886069229	0.830293693	0.345622255	0.950991357	0.605369102
cg01970427	0.987703332	0.441632928	0.936215231	0.944370391	0.934895112	0.937545915	0.951525481	0.94345937	0.897598111	0.973375889	0.075777779
cg02482150	2.587075371	0.046340864	0.885215072	0.879441454	0.894560405	0.879441433	0.869442673	0.874945251	0.853717024	0.91768445	0.063967427
cg25976434	8.839881501	3.04E-05	0.779992489	0.830458816	0.800166581	0.850064698	0.862921155	0.871957531	0.686596631	0.896285463	0.209688832
cg06757383	8.345996677	4.90E-05	0.968384909	0.961205824	0.971813615	0.983113855	0.98708889	0.987906661	0.93866369	0.99320921	0.05454552
cg14599857	1.949786168	0.11536906	0.987319663	0.987562734	0.984937632	0.984050635	0.991522054	0.991134352	0.975613139	0.995553338	0.019940199
cg11835265	1.146030934	0.358225571	0.944596195	0.924768078	0.933117008	0.92685944	0.938543551	0.923642289	0.884241307	0.978029038	0.093787732
cg26252027	1.433577956	0.240936568	0.848964853	0.841167493	0.84549677	0.839289487	0.82915367	0.838202374	0.814587897	0.870113209	0.055525312
cg08000672	0.501980061	0.772287635	0.903085616	0.895050335	0.907168428	0.900649703	0.897560685	0.901910872	0.867794441	0.924918141	0.057123699
cg07375700	1.674513121	0.171208201	0.882651116	0.89331845	0.901130604	0.898504597	0.898785983	0.890210276	0.863106311	0.921157592	0.058051281
cg16059943	2.247807093	0.075194397	0.890768543	0.895201061	0.913784131	0.898229844	0.895619279	0.890290773	0.865273369	0.928386491	0.063113121
cg22174681	2.053933288	0.099328575	0.922607029	0.93665394	0.94956475	0.944109363	0.943616231	0.945832977	0.908841219	0.969702853	0.060861634
cg23820589	1.099477154	0.381289553	0.863342759	0.868238701	0.883260697	0.879121627	0.876440685	0.874586546	0.841636123	0.927243885	0.085607762
cg02361803	7.051723293	0.000183156	0.786011108	0.80308656	0.784062609	0.821412998	0.820329949	0.819978697	0.754159145	0.843325161	0.089166016
cg25304754	3.205400285	0.019521513	0.727468472	0.730364786	0.755701959	0.737529372	0.736681328	0.737021611	0.690884369	0.772603478	0.081719109
cg12085265	0.926317925	0.477765025	0.918092651	0.931516953	0.926855836	0.926178128	0.937636527	0.93230503	0.882940143	0.954401953	0.071461811
cg22868225	0.245562139	0.938772585	0.983127348	0.983118248	0.980973763	0.98116202	0.983281535	0.980846478	0.969553577	0.993631858	0.02407828
cg03580279	2.254271284	0.074500868	0.839605619	0.831158417	0.857533934	0.848346805	0.839440115	0.847919755	0.804901907	0.882183991	0.077282084
cg20153240	3.538877051	0.012395913	0.887376875	0.89130643	0.900051659	0.908294134	0.902409509	0.898478315	0.875004766	0.91727632	0.042271553
cg06821641	2.108100872	0.091890175	0.902011303	0.904228052	0.921616148	0.907570836	0.902569755	0.904387341	0.872675369	0.936151182	0.063475813
cg17495046	8.408343938	4.61E-05	0.763052908	0.809587091	0.786472612	0.817307307	0.833326067	0.842409861	0.676804256	0.861028284	0.184224028
cg12601506	2.470908872	0.054662112	0.905511281	0.913839123	0.911872483	0.926140023	0.91360516	0.918966886	0.891501295	0.944684736	0.053183441
cg06176608	35.84582402	8.83E-12	0.732748463	0.73928152	0.791095815	0.838895823	0.841871033	0.832118344	0.665278196	0.860510531	0.195232335
cg26561349	0.355066038	0.874889867	0.900017647	0.901360847	0.893602083	0.895739403	0.893214453	0.899254983	0.86703177	0.922957161	0.055925391
cg08732456	17.34156681	4.61E-08	0.736391134	0.829346607	0.726581218	0.790250136	0.895752921	0.903258896	0.601347123	0.918206585	0.316859462
cg17497824	16.71940155	6.82E-08	0.651569059	0.748483985	0.665514501	0.742559031	0.82551681	0.828937944	0.528333144	0.853219603	0.324886459
cg08659047	2.624759797	0.043930501	0.908514999	0.919868161	0.913395355	0.912901776	0.89369669	0.892049338	0.861607173	0.943621361	0.082014187
cg16735509	6.911588239	0.000212707	0.345345725	0.341523002	0.348622443	0.306487023	0.279327749	0.193538253	0.146496369	0.430306872	0.283810502
cg02587648	0.649585681	0.663980769	0.21201413	0.228665617	0.239103182	0.198491822	0.248821719	0.234272613	0.139144849	0.352729663	0.213584815
cg19906777	3.929529903	0.007369137	0.871263968	0.858395864	0.875409074	0.864597842	0.847595919	0.84425289	0.830444687	0.89531774	0.064873052
cg10761639	1.650458235	0.177189061	0.858953602	0.86169862	0.875329337	0.857283674	0.854063105	0.864424655	0.833204149	0.88745462	0.054250471
cg01164686	4.655961064	0.002902458	0.858852883	0.870032696	0.848413843	0.828728517	0.848777514	0.846609408	0.802225985	0.886061909	0.083835924
cg24138964	10.92116055	4.73E-06	0.533989829	0.611921207	0.56482807	0.628503329	0.69054719	0.682516676	0.418729082	0.730699008	0.311969926
cg12711627	8.258378472	5.34E-05	0.741794524	0.790967152	0.761903861	0.810325489	0.834696424	0.833589506	0.636703788	0.859682707	0.222978919
cg12764620	3.536124772	0.012441993	0.870014489	0.872623612	0.886538587	0.884130051	0.891412308	0.903754997	0.839042344	0.919974863	0.080932519
cg22712840	1.395032348	0.254316866	0.928567375	0.934531894	0.938242701	0.928490266	0.930181722	0.931464296	0.912878174	0.952694363	0.039816189
cg04349178	7.551158962	0.000108664	0.809899007	0.822309668	0.835752651	0.773805043	0.810901035	0.81852485	0.757894473	0.866918545	0.109024071
cg25139718	2.050491514	0.099821153	0.84785248	0.866064742	0.861847773	0.876829371	0.865176031	0.870315489	0.785649111	0.891765517	0.106116406
cg02300356	1.016884653	0.425198104	0.983741735	0.985736024	0.9834885	0.983829092	0.978374815	0.982154767	0.96699356	0.994752418	0.027758858
cg00312809	8.407154342	4.61E-05	0.727960091	0.796126313	0.709760599	0.823732036	0.793978006	0.780655612	0.624924878	0.850419409	0.225494532
cg19646139	0.865171676	0.515810212	0.887869654	0.899846322	0.896522024	0.901610019	0.900375655	0.894616603	0.856732651	0.920274679	0.063542028
cg18888671	0.316855647	0.898906292	0.895625698	0.897454717	0.902181117	0.904094769	0.899484979	0.904692756	0.854329525	0.934046597	0.079717071
cg19759051	1.224396475	0.322078598	0.897836764	0.887554301	0.900427443	0.885935718	0.88736719	0.891275502	0.861527796	0.916044495	0.054516699
cg07912723	472.496857	1.44E-27	0.86630393	0.872606771	0.877085772	0.296920291	0.869170475	0.875315859	0.23398784	0.900581327	0.666593487
cg02912476	3.015928165	0.025368802	0.974104273	0.973991074	0.976807259	0.976991216	0.966121052	0.958592858	0.92648129	0.986644062	0.060162772
cg08651178	0.916740166	0.483590966	0.909838675	0.898965086	0.912426016	0.897305897	0.901664164	0.903349314	0.873012444	0.9394854	0.066472956
cg23276504	1.137126738	0.362544047	0.881997797	0.897776639	0.89091597	0.903824006	0.892499596	0.894269459	0.841628308	0.931251132	0.089622824
cg12639453	172.9144125	3.58E-21	0.745343146	0.739050474	0.741226108	0.776567038	0.634964419	0.38909232	0.325906917	0.818219571	0.492312654
cg16599817	27.37764708	2.47E-10	0.841829111	0.842155968	0.834995841	0.82697433	0.823458119	0.719701881	0.678621263	0.86908236	0.190461097
cg06315149	5.819927684	0.000716494	0.874718867	0.860335569	0.867480339	0.845938839	0.868512344	0.82291017	0.806218201	0.906340589	0.100122389
cg17023856	405.5947878	1.38E-26	0.815634147	0.818811061	0.758115384	0.78571801	0.550063054	0.183407522	0.146428504	0.866222916	0.719794412
cg08109625	301.0750692	1.11E-24	0.845291852	0.845976547	0.850738065	0.861166409	0.799286349	0.517752437	0.484718912	0.887433675	0.402714763
cg00409816	17.09993595	5.36E-08	0.663427054	0.725155448	0.700601943	0.594864761	0.789537739	0.757788758	0.5080125	0.807347395	0.299334895
cg13072890	6.22421561	0.000452203	0.666911055	0.714418865	0.676352718	0.702819276	0.74507976	0.735460297	0.609565969	0.790230238	0.180664269
cg06717814	3.83559006	0.008340778	0.828451209	0.821943156	0.849956196	0.830450397	0.82985033	0.833583424	0.807767342	0.86976455	0.061997208
cg22626579	7.409729793	0.000125762	0.850704331	0.860559227	0.874641494	0.808433245	0.895446644	0.895525142	0.751362922	0.939013144	0.187650221
cg12713909	13.76095859	5.12E-07	0.655961421	0.74312613	0.676460943	0.804427413	0.845925263	0.843213175	0.481563352	0.877330062	0.39576671
cg06204101	121.2651359	5.82E-19	0.841695261	0.826907471	0.822561102	0.864009347	0.72673917	0.684015534	0.658463074	0.874756993	0.216293919
cg09322616	0.910400226	0.487474985	0.839185287	0.855244422	0.86192469	0.835804025	0.859815867	0.85049617	0.801736215	0.928121024	0.126384809
cg02138098	3.309761677	0.016918558	0.913427989	0.916764347	0.917665306	0.896171172	0.928884839	0.931274605	0.859204408	0.956430715	0.097226307
cg11781622	2.675613447	0.040880734	0.885679319	0.890719433	0.908666367	0.889810974	0.890527824	0.884912557	0.854880217	0.920522477	0.06564226
cg25319188	1.270410159	0.302371971	0.979748229	0.980202653	0.974712356	0.976608554	0.978716341	0.981790003	0.967520076	0.990105312	0.022585236
cg02293396	18.48323407	2.30E-08	0.839598619	0.875564471	0.841696136	0.904053397	0.911746516	0.908313787	0.803146324	0.929754165	0.126607842
cg17748900	1.306000426	0.287872717	0.827458739	0.816881938	0.826435416	0.833697458	0.828954986	0.821405985	0.803729733	0.86017238	0.056442648
cg25407448	3.007281149	0.025675637	0.860256911	0.851152227	0.87313269	0.871027178	0.863638852	0.850932928	0.82739875	0.889585554	0.062186804
cg22342249	7.99315365	6.94E-05	0.899410526	0.892887127	0.910118618	0.897114138	0.874602865	0.881910003	0.861379964	0.920103905	0.058723941
cg22876683	0.892197965	0.498747217	0.938229255	0.930829441	0.943491943	0.934441401	0.9384148	0.934454642	0.910352669	0.957800841	0.047448172
cg13918804	7.279975064	0.000143975	0.646231705	0.617247528	0.630627579	0.390978069	0.468633297	0.587069366	0.284059652	0.754152661	0.470093009
cg04315214	22.98798346	1.95E-09	0.939117774	0.929175172	0.899106721	0.419020084	0.801098964	0.870651514	0.31761947	0.973483991	0.655864522
cg19257562	19.59149407	1.21E-08	0.860987883	0.86147868	0.834727316	0.499429385	0.72907232	0.79648898	0.371622722	0.916362147	0.544739426
cg03599988	4.998329727	0.001900842	0.92377452	0.945030483	0.927878721	0.911680895	0.946321796	0.939586494	0.893869129	0.970054187	0.076185058
cg03777518	7.812722919	8.32E-05	0.868340548	0.893022015	0.873446845	0.910877683	0.90210756	0.892539197	0.819384414	0.924533013	0.105148599
cg20250605	0.759456316	0.586063061	0.918666597	0.907461761	0.920717496	0.919860802	0.917807031	0.916504959	0.884329511	0.941323689	0.056994178
cg00981070	46.33874169	3.22E-13	0.610005362	0.596650695	0.795560463	0.917568787	0.919035623	0.91042398	0.471414236	0.948316572	0.476902336
cg09179248	48.14112376	1.95E-13	0.570520168	0.557672027	0.754915711	0.866216757	0.872868827	0.860431328	0.423092289	0.905383574	0.482291285
cg17426766	33.59373115	2.00E-11	0.462548126	0.465559589	0.595712557	0.628065174	0.653000495	0.665649985	0.365172006	0.698600739	0.333428733
cg26910870	30.33217325	7.09E-11	0.54550075	0.577666101	0.694892922	0.755730241	0.80804924	0.822672187	0.422766399	0.848992567	0.426226168
cg20151494	0.156773961	0.976281479	0.839633105	0.833036065	0.852723744	0.849417833	0.836519225	0.839259203	0.72658342	0.895584084	0.169000665
cg20328379	2.510484816	0.051667504	0.910093408	0.890619214	0.905552464	0.908646004	0.93307705	0.904767923	0.856002815	0.956129572	0.100126757
cg27427908	3.304185194	0.017048047	0.925372745	0.915258333	0.934153237	0.92253011	0.917604567	0.910237316	0.891645643	0.944564257	0.052918613
cg18803110	1.537004884	0.208214255	0.958644084	0.967763005	0.964532991	0.96060494	0.951824114	0.963179042	0.939437432	0.987979884	0.048542451
cg23803603	2.898605265	0.029877542	0.793022823	0.780912545	0.836369341	0.818308302	0.813103431	0.791378582	0.712169896	0.871294052	0.159124156
cg12718519	1.738026975	0.156343135	0.214890736	0.175558353	0.205903609	0.103472054	0.200481413	0.201204024	0.04191539	0.326990857	0.285075467
cg13480549	10.61369683	6.15E-06	0.170981154	0.166446786	0.149402108	0.061360786	0.073120181	0.077213126	0.053894209	0.324229523	0.270335314
cg18188739	123.5515702	4.46E-19	0.54393214	0.474976703	0.439059243	0.159081278	0.088237209	0.127027345	0.060154948	0.634465416	0.574310468
cg15481172	48.46441102	1.79E-13	0.489972435	0.440613958	0.393673855	0.315181218	0.264665232	0.284929179	0.190398318	0.530545379	0.340147061
cg08106279	2.540985362	0.049474732	0.892413255	0.905867582	0.890158888	0.919521811	0.896007278	0.896493225	0.854969865	0.937389018	0.082419152
cg11796233	0.127375345	0.985036114	0.886646556	0.882883457	0.88678382	0.884511313	0.886168288	0.882696634	0.858917909	0.904608005	0.045690096
cg26335530	11.37875088	3.24E-06	0.805247711	0.826505678	0.79717849	0.846393332	0.802098599	0.76116223	0.733545558	0.863670441	0.130124883
cg00443516	51.01810005	9.06E-14	0.872796908	0.88452366	0.867308387	0.771641412	0.872430472	0.89083903	0.740665633	0.905267529	0.164601896
cg08106205	8.422530373	4.54E-05	0.829812946	0.856506852	0.833226301	0.850801028	0.8555857	0.862236502	0.814297938	0.877701328	0.063403389
cg24557048	1.001509001	0.433797696	0.487476535	0.462617583	0.486368885	0.468193638	0.416430995	0.399716014	0.32276412	0.693685328	0.370921208
cg06157219	1.187368902	0.338745313	0.325064856	0.32980794	0.324224717	0.291310199	0.278770011	0.282695418	0.219942924	0.428346276	0.208403352
cg18269141	0.193954833	0.962473755	0.609638282	0.594093696	0.615129508	0.581601762	0.574274291	0.593030582	0.478968051	0.773803802	0.29483575
cg25845463	3.047650282	0.024275391	0.712265066	0.669900049	0.695109964	0.574073896	0.60198919	0.622018759	0.496656888	0.811552223	0.314895335
cg04771433	3.075955692	0.023341092	0.218666717	0.198531712	0.250525937	0.191433353	0.209833297	0.216305951	0.154159341	0.286391045	0.132231705
cg15550572	0.337883253	0.88588259	0.049174832	0.042092662	0.048091072	0.045645943	0.049656936	0.039466566	0.011246999	0.094508731	0.083261731
cg25466090	3.136286588	0.021472357	0.041842316	0.0364364	0.038430158	0.036136663	0.050983217	0.041805871	0.024501881	0.061884322	0.037382441
cg05753589	4.151327918	0.005517499	0.111658864	0.106746809	0.105034562	0.108861724	0.152637072	0.119434562	0.068642525	0.187546577	0.118904052
cg23844174	0.953141971	0.461717686	0.028990477	0.025918957	0.027624139	0.028939394	0.033652227	0.037086059	0.018447972	0.069687314	0.051239342
cg09560161	1.468837958	0.229273437	0.458504062	0.478973338	0.421734701	0.439401669	0.425635621	0.414254359	0.342275109	0.539445769	0.197170661
cg16048006	8.577506513	3.91E-05	0.548023601	0.555279718	0.530820033	0.542365063	0.475101204	0.446802423	0.412828342	0.619975835	0.207147493
cg22366001	5.140027853	0.001600056	0.86435237	0.832559788	0.870068718	0.864405895	0.864844009	0.862754767	0.822303868	0.894407455	0.072103587
cg07836663	1.140110208	0.361092214	0.881747054	0.887374626	0.896118786	0.896881095	0.896306745	0.89438056	0.848157496	0.922450556	0.07429306
cg20975074	13.83018199	4.87E-07	0.776289271	0.796535854	0.823642672	0.787651331	0.830644081	0.840115965	0.723791452	0.874224088	0.150432636
cg24776480	2.043715418	0.100798106	0.823821997	0.82191113	0.833484315	0.839159437	0.820623394	0.821391326	0.804017639	0.860009055	0.055991416
cg00866690	0.957036291	0.459421138	0.94705662	0.966599642	0.947420772	0.949540588	0.938183157	0.967398477	0.801474948	0.975222327	0.173747379
cg24042578	9.579447239	1.53E-05	0.791655148	0.833408975	0.825105121	0.757320511	0.830046838	0.814935592	0.727739564	0.863541479	0.135801915
cg24577455	7.463818462	0.000118907	0.596344769	0.624053093	0.633190115	0.662033032	0.701626524	0.649239555	0.568555826	0.755378822	0.186822996
cg03732007	4.500864185	0.003527623	0.183884393	0.186765598	0.219274442	0.177872726	0.166299794	0.133366279	0.099999938	0.271043358	0.17104342
cg00171113	5.389264629	0.001186642	0.833153632	0.83478823	0.82647811	0.854371137	0.854841513	0.874363831	0.787050403	0.885973118	0.098922715
cg06888836	2.069386977	0.097146783	0.728631056	0.763602409	0.732071009	0.795146952	0.620795622	0.643141482	0.406428743	0.903082312	0.496653569
cg10334053	150.6860088	2.60E-20	0.157852153	0.268654351	0.463749003	0.672706416	0.857544346	0.826270627	0.136872956	0.893061357	0.756188401
cg21271945	100.8122048	7.95E-18	0.369303524	0.370043505	0.561474345	0.697574537	0.421358477	0.293367229	0.256772988	0.743072356	0.486299368
cg23682913	313.1954688	6.20E-25	0.330963531	0.442759157	0.530156518	0.763948352	0.300598478	0.095350551	0.077801006	0.796359927	0.718558921
cg07693617	33.77139463	1.87E-11	0.826869291	0.869384065	0.814353462	0.825989872	0.788660682	0.675302773	0.631327198	0.893952637	0.262625439
cg26930596	676.5294787	7.04E-30	0.927178808	0.861564718	0.886837444	0.908641865	0.298930213	0.158676679	0.120340967	0.942271243	0.821930276
cg02481000	313.9163859	5.99E-25	0.83922174	0.730008954	0.764636144	0.828230129	0.229983998	0.164025426	0.142584058	0.87337359	0.730789532
cg17435831	564.3108119	1.04E-28	0.789789072	0.714406694	0.730454533	0.775779107	0.17430126	0.142298708	0.109871755	0.812449879	0.702578123
cg01974180	11.48667653	2.96E-06	0.908834205	0.88793772	0.924212979	0.923849608	0.91326879	0.880001158	0.856460159	0.9403696	0.083909441
cg05340048	29.52098925	9.89E-11	0.679553252	0.60861535	0.855762858	0.863173147	0.859744797	0.84580807	0.45563662	0.902882611	0.447245991
cg24445388	40.14985836	2.08E-12	0.63837382	0.482473872	0.893773388	0.897303942	0.89849262	0.904558721	0.296793669	0.921542972	0.624749302
cg04347414	95.26184377	1.76E-17	0.364605979	0.228986318	0.756505108	0.774628816	0.900528085	0.847797735	0.101526234	0.935207772	0.833681538
cg00300046	51.9856362	7.06E-14	0.560362045	0.44314114	0.857427175	0.885627835	0.943117118	0.916702521	0.254719088	0.966061013	0.711341925
cg07196858	1.513722066	0.215192631	0.894919971	0.892677113	0.915410891	0.900067831	0.915366003	0.908628015	0.848992986	0.93422417	0.085231184
cg07382156	2.017481387	0.104671688	0.854505604	0.85062631	0.869908792	0.865911917	0.846077908	0.851596599	0.816689271	0.891814242	0.075124971
cg14989962	1.833380099	0.136367171	0.922900899	0.92250905	0.939083834	0.939680054	0.922754635	0.928496695	0.89859678	0.97028842	0.07169164
cg24054683	2.573101624	0.047268851	0.877622104	0.905181204	0.895546637	0.8902221	0.87652886	0.893310207	0.837102417	0.920066666	0.082964249
cg25726135	4.159985917	0.005456	0.877061956	0.899703831	0.885596946	0.89263728	0.906197522	0.90165917	0.850640803	0.917728469	0.067087666
cg22128985	2.357211272	0.064292542	0.87477316	0.873860057	0.881749725	0.883431479	0.861365732	0.871847424	0.840577437	0.907173779	0.066596343
cg19928739	17.17214068	5.12E-08	0.965243987	0.968621509	0.96845625	0.970361183	0.953403824	0.939740083	0.923338527	0.978422396	0.055083869
cg22942532	4.302199274	0.004542807	0.908972887	0.917492612	0.909507571	0.921779683	0.89132308	0.890835028	0.86276189	0.937962093	0.075200203
cg24578937	71.76419475	9.00E-16	0.757363294	0.68120331	0.674675181	0.533102499	0.149159471	0.128137286	0.080302615	0.833931009	0.753628394
cg02840585	249.271713	1.76E-23	0.860457094	0.884868852	0.865412558	0.9194867	0.80974138	0.604490262	0.577755854	0.929529476	0.351773622
cg16813816	8.0521889	6.54E-05	0.90278773	0.911012033	0.913939922	0.907269037	0.884653003	0.859451402	0.832488923	0.935891491	0.103402568
cg24604214	88.63433925	4.83E-17	0.606188272	0.85502931	0.496929384	0.858090311	0.8299666	0.848049753	0.411901524	0.877129086	0.465227562
cg10219789	18.9598247	1.74E-08	0.60783048	0.641398558	0.565430121	0.71514709	0.483669461	0.673768035	0.433660196	0.761997512	0.328337316
cg24937768	1.027121203	0.419546919	0.861915189	0.858789861	0.872833537	0.873429755	0.866751913	0.864938196	0.840544907	0.8911866	0.050641692
cg09260853	11.8370125	2.23E-06	0.819460073	0.907003583	0.91481603	0.89227765	0.903956105	0.899689427	0.741840299	0.932381508	0.190541209
cg12297010	4.606606035	0.003087636	0.84302749	0.881895631	0.843334218	0.889773481	0.880586588	0.859539839	0.781125816	0.90681616	0.125690345
cg25060388	1.579887376	0.195920785	0.928071263	0.924168093	0.9387567	0.936778213	0.931022976	0.927059761	0.905503663	0.966350589	0.060846927
cg19870743	1.650063387	0.1772889	0.895114875	0.886827115	0.889247131	0.891761204	0.884381201	0.878022306	0.859014178	0.919560674	0.060546496
cg09144608	13.51743346	6.12E-07	0.883084535	0.914091529	0.878085556	0.779717415	0.920936553	0.918694507	0.722247384	0.959530111	0.237282727
cg07093776	1.052712317	0.405678358	0.980124898	0.971272614	0.97575341	0.969224315	0.967076103	0.966683364	0.941124521	0.991708812	0.050584291
cg07131604	1.120560019	0.37069542	0.935037698	0.926871528	0.934471292	0.903847297	0.953980388	0.940258801	0.79160501	0.977618733	0.186013723
cg07222721	19.28260737	1.44E-08	0.770951038	0.837171274	0.760494793	0.842482199	0.918680241	0.91293725	0.677470811	0.934937357	0.257466546
cg15575834	0.86610229	0.515216284	0.970418053	0.978211723	0.970666736	0.971993767	0.970594733	0.974292786	0.959902285	0.98605755	0.026155265
cg09225489	7.745859675	8.91E-05	0.858149899	0.895600773	0.868722162	0.871675307	0.907745725	0.894139171	0.821252047	0.928683361	0.107431314
cg16644344	4.527027142	0.003412935	0.79223634	0.831137073	0.799695906	0.849566769	0.82105821	0.80067325	0.73206733	0.870703968	0.138636638
cg17156349	7.599413257	0.00010341	0.867810132	0.864632103	0.896433139	0.879406174	0.866213137	0.865069864	0.848735425	0.910581112	0.061845688
cg25727019	15.46765343	1.55E-07	0.847060726	0.859298831	0.860764398	0.850978019	0.808305429	0.857467508	0.788493198	0.883041281	0.094548083
cg10313879	2.482129878	0.053795415	0.984559005	0.977651426	0.973438855	0.972355421	0.981747724	0.972664231	0.959939254	0.990304014	0.03036476
cg09891066	3.550030062	0.012211007	0.844063022	0.869996319	0.86348125	0.868292053	0.883442515	0.878762384	0.809064263	0.905170937	0.096106675
cg05776004	4.736593519	0.002624705	0.91381491	0.913898454	0.924083128	0.893871781	0.901454043	0.896178907	0.872576181	0.943298305	0.070722124
cg06801943	15.67470704	1.35E-07	0.685695416	0.763844537	0.685151184	0.620658291	0.805451377	0.812842853	0.559345301	0.822253742	0.26290844
cg18025961	3.25857781	0.018146683	0.872779513	0.866470716	0.885787882	0.88776649	0.862608921	0.865803156	0.837707228	0.915145199	0.077437971
cg02854763	3.018969504	0.025261789	0.972136303	0.978676214	0.97270142	0.970975222	0.977478414	0.978261246	0.965358126	0.984289813	0.018931686
[truncated: 454,657 more rows]
