# Supplementary material for: Accounting for cellular heterogeneity is critical in epigenome-wide association studies
Source: Genome Biol. 2014 Feb 4;15(2):R31. doi: 10.1186/gb-2014-15-2-r31 (PMC4053810; doi:10.1186/gb-2014-15-2-r31)
Supplement: Additional file 4: Table S3 — Previously published results for age-associated differential methylation in blood. 'Study (Reference)' refers to a particular study, along with its reference, that reported age-associated differentially methylated regions (aDMRs); 'Platform' is the DNA methylation microarray platform used by the study - '450k' is the Illumina 450k, '27k' is the Illumina 27k and 'CHARM 2.0' is the second generation of the Comprehensive High-Throughput Arrays for Relative Methylation platform. '# of aDMRs' reports the number of differentially methylated loci associated with age - the number left of the backslash is the number reported at genome-wide significance (determined by respective publication) and to the right, the number of significant sites available as a Supplementary Table obtained from each respective manuscript; 'SVA?' displays whether surrogate variable analysis was used in the paper, which may have partially adjusted for blood cell composition effects. [file gb-2014-15-2-r31-S4.xlsx]

## Sheet: Supplementary Table 3
Supplementary Table 3: Previously published results for age-associated differential methylation in blood
Study (Reference)	Platform	# of aDMRs*	SVA?
Teschendorff et al. (2010)	27k	589/589	Yes**
Rakyan et al. (2010)	27k	360/131	No
Bell et al. (2012)	27k	490/490	No
Alisch et al. (2012)	27k+450k	41,895/2,078	No
Ophoff et al (2012)	27k+450k	1000	No
Hannum et al. (2012)	450k	70,387/89	No
Heyn et al. (2012)	450k	5,774/2,209	No
Lee et al. (2012)	CHARM 2.0	3	Yes
Johansson et al. (2013)	450k	137620	No
*Number reported in the paper at genome-wide significance/number with cg identifier obtained via supplementary tables
**Only when information on technical experimental factors was not available
