# Supplementary material for: Accounting for cellular heterogeneity is critical in epigenome-wide association studies
Source: Genome Biol. 2014 Feb 4;15(2):R31. doi: 10.1186/gb-2014-15-2-r31 (PMC4053810; doi:10.1186/gb-2014-15-2-r31)
Supplement: Additional file 5: Table S4 — Gene Ontology (GO) enrichment before and after removing Illumina 450k probes associated with cellular composition. 'GO ID' refers to the GO identifier; 'Background' refers to all of the probes on the Illumina 450k that mapped to an Entrez Gene ID; 'Before' refers to age-associated probes that were not filtered by whether they associated with cellular composition; 'After' refers to age-associated probes after those probes associated with cellular composition were filtered from the analysis; 'Number of Probes Enriched' is the number of probes that mapped to that GO category for each condition; 'Expected Number of Probes' is the expected number of probes, assuming no enrichment, for each category; 'Observed/Expected Ratio' is the ratio of observed to expected counts, a.k.a. the odds ratio; 'GO Term' is the biological term corresponding to each GO ID; 'Set Size' is the number of genes for each GO set. 'Ontology' refers to the three GO classifications - molecular function ('MF'), biological processes ('BP'), and cellular component ('CC'); 'Rank' refers to the P-value rank, smallest to largest, before and after filtering age-associated probes also associated with cellular composition. [file gb-2014-15-2-r31-S5.xlsx]

## Sheet: Supplementary Table 4
Supplementary Table 4: Gene Ontology (GO) enrichment before and after removing Illumina 450k probes associated with cellular composition
	Number of Probes Enriched			Expected Number of Probes		Observed/Expected Ratio					Rank
GO ID	Background	Before	After	Before	After	Before	After	GO Term	Set Size	Ontology	Before	After
GO:0008406	497	28	16	7.47691	1.73733	3.74486	9.20952	gonad development	26	BP	4	1
GO:0017147	753	33	18	11.3282	2.63222	2.91309	6.83834	Wnt-protein binding	30	MF	16	2
GO:0070888	639	26	13	9.61317	2.23371	2.70462	5.8199	E-box binding	31	MF	19	3
GO:0030819	449	18	9	6.75479	1.56954	2.66477	5.73416	positive regulation of cAMP biosynthetic process	32	BP	21	4
GO:0030855	747	27	14	11.2379	2.61124	2.40258	5.36143	epithelial cell differentiation	37	BP	34	5
GO:0007586	552	25	10	8.30433	1.92959	3.01048	5.18244	digestion	55	BP	13	6
GO:0007422	952	31	16	14.322	3.32785	2.16451	4.80791	peripheral nervous system development	39	BP	51	7
GO:0006956	249	15	4	3.74598	0.870414	4.0043	4.59551	complement activation	45	BP	2	8
GO:0032755	462	23	7	6.95037	1.61499	3.30918	4.3344	positive regulation of interleukin-6 production	33	BP	8	9
GO:0030513	617	20	9	9.2822	2.15681	2.15466	4.17283	positive regulation of BMP signaling pathway	30	BP	52	10
GO:0001890	648	20	9	9.74856	2.26517	2.05158	3.9732	placenta development	35	BP	68	11
GO:0007159	363	16	5	5.461	1.26892	2.92987	3.94037	leukocyte cell-cell adhesion	26	BP	15	12
GO:0035115	901	23	12	13.5547	3.14957	1.69683	3.81004	embryonic forelimb morphogenesis	29	BP	140	13
GO:0006958	302	15	4	4.54331	1.05568	3.30156	3.78902	complement activation, classical pathway	51	BP	9	14
GO:0007566	683	23	9	10.2751	2.38752	2.23842	3.7696	embryo implantation	36	BP	45	15
GO:0060070	1964	43	25	29.5466	6.86544	1.45533	3.64143	canonical Wnt receptor signaling pathway	89	BP	246	16
GO:0034446	551	11	7	8.28929	1.9261	1.32701	3.63429	substrate adhesion-dependent cell spreading	26	BP	331.5	17
GO:0019370	394	15	5	5.92737	1.37728	2.53063	3.63034	leukotriene biosynthetic process	28	BP	28	18
GO:0071333	558	19	7	8.3946	1.95057	2.26336	3.5887	cellular response to glucose stimulus	27	BP	43	19
GO:0008217	1117	35	14	16.8042	3.90463	2.08281	3.58549	regulation of blood pressure	58	BP	58	20
GO:0045177	1241	28	15	18.6697	4.33809	1.49976	3.45774	apical part of cell	72	CC	219	21
GO:0071300	1243	32	15	18.6998	4.34508	1.71125	3.45218	cellular response to retinoic acid	50	BP	134	22
GO:0032728	251	8	3	3.77606	0.877406	2.11861	3.41917	positive regulation of interferon-beta production	26	BP	56	23
GO:0009408	586	9	7	8.81583	2.04845	1.02089	3.41723	response to heat	44	BP	593	24
GO:0000902	926	25	11	13.9308	3.23696	1.79458	3.39825	cell morphogenesis	46	BP	108	25
GO:0030509	1274	31	15	19.1662	4.45345	1.61743	3.36818	BMP signaling pathway	77	BP	162	26
GO:0009953	852	30	10	12.8176	2.97829	2.34054	3.35764	dorsal/ventral pattern formation	37	BP	38	27
GO:0043280	512	12	6	7.70257	1.78977	1.55792	3.35239	positive regulation of cysteine-type endopeptidase activity involved in apoptotic process	32	BP	182	28
GO:0030182	1795	36	21	27.0041	6.27467	1.33313	3.34679	neuron differentiation	81	BP	323.5	29
GO:0033077	684	16	8	10.2902	2.39102	1.55488	3.34586	T cell differentiation in thymus	29	BP	183	30
GO:0042130	343	11	4	5.16012	1.199	2.13173	3.3361	negative regulation of T cell proliferation	28	BP	54	31
GO:0032868	694	19	8	10.4406	2.42597	1.81982	3.29764	response to insulin stimulus	46	BP	106	32
GO:0030165	1660	43	19	24.9732	5.80276	1.72185	3.2743	PDZ domain binding	76	MF	130	33
GO:0051258	350	9	4	5.26543	1.22347	1.70926	3.26938	protein polymerization	30	BP	135	34
GO:0009409	439	24	5	6.60435	1.53459	3.63397	3.25821	response to cold	29	BP	7	35
GO:0019827	631	14	7	9.49281	2.20575	1.4748	3.17353	stem cell maintenance	44	BP	239	36
GO:0042476	633	10	7	9.5229	2.21274	1.0501	3.1635	odontogenesis	30	BP	562	37
GO:0007588	546	15	6	8.21407	1.90862	1.82614	3.14363	excretion	42	BP	103	38
GO:0035116	1095	18	12	16.4733	3.82773	1.09268	3.13502	embryonic hindlimb morphogenesis	29	BP	515	39
GO:0070301	462	17	5	6.95037	1.61499	2.44591	3.096	cellular response to hydrogen peroxide	29	BP	33	40
GO:0007249	472	11	5	7.10081	1.64994	1.54912	3.03041	I-kappaB kinase/NF-kappaB cascade	41	BP	189.5	41
GO:0060397	475	10	5	7.14594	1.66043	1.3994	3.01127	JAK-STAT cascade involved in growth hormone signaling pathway	28	BP	284	42
GO:0001937	386	12	4	5.80702	1.34932	2.06647	2.96446	negative regulation of endothelial cell proliferation	26	BP	63	43
GO:0051149	586	10	6	8.81583	2.04845	1.13432	2.92905	positive regulation of muscle cell differentiation	28	BP	478	44
GO:0005158	689	12	7	10.3654	2.4085	1.1577	2.90638	insulin receptor binding	29	MF	455	45
GO:0030170	795	21	8	11.96	2.77903	1.75585	2.8787	pyridoxal phosphate binding	57	MF	124	46
GO:0031175	1401	33	14	21.0768	4.89739	1.56571	2.85866	neuron projection development	67	BP	181	47
GO:0030318	603	15	6	9.07158	2.10787	1.65352	2.84647	melanocyte differentiation	30	BP	156	48
GO:0046330	1006	26	10	15.1343	3.51661	1.71795	2.84364	positive regulation of JNK cascade	49	BP	131	49
GO:0005882	1011	38	10	15.2096	3.53409	2.49843	2.82958	intermediate filament	100	CC	31	50
GO:0045335	408	10	4	6.13798	1.42622	1.6292	2.80461	phagocytic vesicle	28	CC	161	51
GO:0032760	415	23	4	6.24329	1.45069	3.68395	2.75731	positive regulation of tumor necrosis factor production	33	BP	6	52
GO:0042277	417	9	4	6.27338	1.45768	1.43463	2.74408	peptide binding	29	MF	262	53
GO:0030433	423	4	4	6.36365	1.47866	0.62857	2.70516	ER-associated protein catabolic process	39	BP	947	54
GO:0001503	1165	40	11	17.5264	4.07242	2.28228	2.7011	ossification	69	BP	42	55
GO:0048286	742	18	7	11.1627	2.59376	1.61251	2.69878	lung alveolus development	31	BP	163.5	56.5
GO:0042626	424	9	4	6.37869	1.48215	1.41095	2.69878	ATPase activity, coupled to transmembrane movement of substances	27	MF	275	56.5
GO:0007631	531	10	5	7.98841	1.85618	1.25181	2.6937	feeding behavior	30	BP	388	58
GO:0033138	1071	23	10	16.1122	3.74383	1.42749	2.67106	positive regulation of peptidyl-serine phosphorylation	51	BP	265	59
GO:0005179	857	20	8	12.8928	2.99576	1.55126	2.67044	hormone activity	93	MF	186	60
GO:0035335	969	24	9	14.5777	3.38728	1.64635	2.657	peptidyl-tyrosine dephosphorylation	57	BP	157	61
GO:0007595	755	20	7	11.3583	2.63921	1.76083	2.65231	lactation	35	BP	122	62
GO:0007187	650	18	6	9.77865	2.27217	1.84074	2.64065	G-protein coupled receptor signaling pathway, coupled to cyclic nucleotide second messenger	40	BP	99	63
GO:0007492	763	20	7	11.4786	2.66717	1.74237	2.6245	endoderm development	30	BP	126	64.5
GO:0007610	654	21	6	9.83883	2.28615	2.1344	2.6245	behavior	33	BP	53	64.5
GO:0030032	873	22	8	13.1335	3.05169	1.67511	2.6215	lamellipodium assembly	27	BP	146	66
GO:0010629	1202	30	11	18.083	4.20176	1.65902	2.61795	negative regulation of gene expression	64	BP	151	67
GO:0005913	767	16	7	11.5388	2.68116	1.38662	2.61081	cell-cell adherens junction	30	CC	289	68
GO:0006099	330	3	3	4.96455	1.15356	0.604285	2.60064	tricarboxylic acid cycle	41	BP	959	69
GO:0006749	441	13	4	6.63444	1.54158	1.95947	2.59475	glutathione metabolic process	37	BP	81	70
GO:0032355	1332	46	12	20.0387	4.65619	2.29556	2.57721	response to estradiol stimulus	61	BP	40	71
GO:0030900	1567	34	14	23.5741	5.47767	1.44226	2.55583	forebrain development	55	BP	254	72
GO:0030073	672	12	6	10.1096	2.34907	1.18699	2.5542	insulin secretion	31	BP	429	73.5
GO:0043627	1008	27	9	15.1644	3.52361	1.78048	2.5542	response to estrogen stimulus	53	BP	112	73.5
GO:0030890	674	12	6	10.1397	2.35606	1.18347	2.54662	positive regulation of B cell proliferation	35	BP	434	75
GO:0031398	787	11	7	11.8397	2.75107	0.929078	2.54447	positive regulation of protein ubiquitination	47	BP	679	76
GO:0008146	452	14	4	6.79992	1.58003	2.05885	2.5316	sulfotransferase activity	29	MF	65	77
GO:0001658	1019	20	9	15.3299	3.56206	1.30464	2.52663	branching involved in ureteric bud morphogenesis	43	BP	350	78
GO:0072593	453	9	4	6.81497	1.58352	1.32062	2.52601	reactive oxygen species metabolic process	27	BP	339.5	79
GO:0001657	1135	22	10	17.075	3.96755	1.28843	2.52045	ureteric bud development	39	BP	359	80
GO:0007409	2157	33	19	32.4501	7.5401	1.01695	2.51986	axonogenesis	66	BP	595	81
GO:0007218	1832	52	16	27.5608	6.40401	1.88674	2.49843	neuropeptide signaling pathway	90	BP	92	82
GO:0042742	688	33	6	10.3503	2.405	3.1883	2.4948	defense response to bacterium	101	BP	10	83
GO:0021766	803	21	7	12.0804	2.807	1.73835	2.49377	hippocampus development	36	BP	127	84
GO:0008344	806	15	7	12.1255	2.81749	1.23706	2.48448	adult locomotory behavior	39	BP	397	85
GO:0051091	1959	43	17	29.4714	6.84796	1.45904	2.48249	positive regulation of sequence-specific DNA binding transcription factor activity	76	BP	244	86
GO:0045095	461	10	4	6.93532	1.61149	1.44189	2.48217	keratin filament	92	CC	256	87
GO:0003705	2536	55	22	38.1518	8.86494	1.44161	2.48169	RNA polymerase II distal enhancer sequence-specific DNA binding transcription factor activity	108	MF	257	88
GO:0048485	580	13	5	8.72557	2.02747	1.48987	2.46613	sympathetic nervous system development	26	BP	227	89
GO:0042692	828	13	7	12.4565	2.89439	1.04363	2.41847	muscle cell differentiation	35	BP	568	90
GO:0007565	1086	34	9	16.3379	3.79627	2.08105	2.37075	female pregnancy	80	BP	59	91
GO:0001649	1209	33	10	18.1883	4.22623	1.81435	2.36618	osteoblast differentiation	54	BP	107	92
GO:0030307	971	35	8	14.6078	3.39427	2.39598	2.35692	positive regulation of cell growth	66	BP	35	93
GO:0015293	733	23	6	11.0273	2.5623	2.08573	2.34164	symporter activity	46	MF	57	94
GO:0005125	1833	63	15	27.5758	6.40751	2.28461	2.341	cytokine activity	170	MF	41	95
GO:0009749	983	15	8	14.7883	3.43621	1.01431	2.32814	response to glucose stimulus	58	BP	597	96
GO:0050727	615	22	5	9.25211	2.14982	2.37784	2.32578	regulation of inflammatory response	34	BP	36	97
GO:0033554	744	17	6	11.1928	2.60076	1.51883	2.30702	cellular response to stress	42	BP	202	98.5
GO:0040007	496	15	4	7.46186	1.73384	2.01022	2.30702	growth	30	BP	74	98.5
GO:0045665	1365	34	11	20.5352	4.77155	1.6557	2.30533	negative regulation of neuron differentiation	47	BP	153	100
GO:0007420	3733	73	30	56.1596	13.0492	1.29987	2.29899	brain development	172	BP	357	101
GO:0005201	1494	33	12	22.4759	5.22249	1.46824	2.29776	extracellular matrix structural constituent	63	MF	241	102
GO:0005546	500	12	4	7.52204	1.74782	1.59531	2.28857	phosphatidylinositol-4,5-bisphosphate binding	29	MF	171	103
GO:0090090	2004	43	16	30.1483	7.00526	1.42628	2.284	negative regulation of canonical Wnt receptor signaling pathway	88	BP	266	104
GO:0008083	2402	64	19	36.1359	8.39653	1.77109	2.26284	growth factor activity	170	MF	116	105
GO:0042733	1267	22	10	19.0608	4.42898	1.1542	2.25786	embryonic digit morphogenesis	44	BP	460	106
GO:0042776	127	3	1	1.9106	0.443946	1.57019	2.25252	mitochondrial ATP synthesis coupled proton transport	31	BP	179	107
GO:0004930	4323	110	34	65.0356	15.1117	1.69138	2.24992	G-protein coupled receptor activity	644	MF	142	108
GO:0003151	1018	24	8	15.3149	3.55856	1.5671	2.2481	outflow tract morphogenesis	36	BP	180	109
GO:0030326	1275	24	10	19.1812	4.45694	1.25122	2.24369	embryonic limb morphogenesis	43	BP	389	110
GO:0071260	894	25	7	13.4494	3.1251	1.85882	2.23993	cellular response to mechanical stimulus	56	BP	95	111
GO:0006750	256	11	2	3.85128	0.894884	2.85619	2.23493	glutathione biosynthetic process	27	BP	17	112
GO:0010628	2696	63	21	40.5588	9.42425	1.5533	2.2283	positive regulation of gene expression	130	BP	184	113
GO:0005057	775	12	6	11.6592	2.70912	1.02923	2.21474	receptor signaling protein activity	37	MF	582	114
GO:0010718	521	12	4	7.83797	1.82123	1.53101	2.19632	positive regulation of epithelial to mesenchymal transition	26	BP	195	115
GO:0045727	655	15	5	9.85387	2.28964	1.52224	2.18375	positive regulation of translation	38	BP	201	116
GO:0045766	1705	42	13	25.6502	5.96007	1.63742	2.18118	positive regulation of angiogenesis	88	BP	159	117
GO:0007267	3814	100	29	57.3781	13.3324	1.74282	2.17516	cell-cell signaling	240	BP	125	118
GO:0001947	923	23	7	13.8857	3.22648	1.65638	2.16955	heart looping	44	BP	152	119
GO:0007611	794	13	6	11.945	2.77554	1.08832	2.16174	learning or memory	32	BP	520	120
GO:0030317	398	7	3	5.98754	1.39126	1.16909	2.15631	sperm motility	33	BP	441	121
GO:0007186	4519	127	34	67.9842	15.7968	1.86808	2.15233	G-protein coupled receptor signaling pathway	301	BP	94	122
GO:0004725	1599	32	12	24.0555	5.58953	1.33026	2.14687	protein tyrosine phosphatase activity	93	MF	327	123
GO:0006936	2145	51	16	32.2696	7.49815	1.58044	2.13386	muscle contraction	96	BP	177	124
GO:0005251	944	24	7	14.2016	3.29988	1.68995	2.12129	delayed rectifier potassium channel activity	33	MF	143	125
GO:0022625	405	4	3	6.09285	1.41573	0.656507	2.11904	cytosolic large ribosomal subunit	57	CC	917	126
GO:0001975	543	16	4	8.16894	1.89813	1.95864	2.10733	response to amphetamine	26	BP	82	127
GO:0050729	679	25	5	10.2149	2.37354	2.4474	2.10656	positive regulation of inflammatory response	44	BP	32	128
GO:0016339	547	11	4	8.22911	1.91212	1.33672	2.09192	calcium-dependent cell-cell adhesion	26	BP	318	129
GO:0031623	551	11	4	8.28929	1.9261	1.32701	2.07674	receptor internalization	29	BP	331.5	130
GO:0090263	1241	31	9	18.6697	4.33809	1.66044	2.07465	positive regulation of canonical Wnt receptor signaling pathway	50	BP	150	131
GO:0090382	553	16	4	8.31938	1.93309	1.92322	2.06923	phagosome maturation	39	BP	87	132
GO:0007517	2076	32	15	31.2315	7.25695	1.02461	2.06698	muscle organ development	85	BP	587	133
GO:0050679	1246	31	9	18.7449	4.35557	1.65378	2.06632	positive regulation of epithelial cell proliferation	52	BP	155	134
GO:0000978	835	16	6	12.5618	2.91886	1.2737	2.0556	RNA polymerase II core promoter proximal region sequence-specific DNA binding	34	MF	367.5	135
GO:0045740	836	19	6	12.5769	2.92236	1.51071	2.05314	positive regulation of DNA replication	40	BP	211.5	136
GO:0043204	839	26	6	12.622	2.93284	2.0599	2.0458	perikaryon	42	CC	64	137
GO:0034097	704	13	5	10.591	2.46093	1.22745	2.03175	response to cytokine stimulus	46	BP	405	138
GO:0009791	1691	28	12	25.4395	5.91113	1.10065	2.03007	post-embryonic development	73	BP	508	139
GO:0004888	1412	56	10	21.2422	4.93584	2.63626	2.026	transmembrane signaling receptor activity	105	MF	25	140
GO:0000079	711	10	5	10.6963	2.4854	0.934899	2.01175	regulation of cyclin-dependent protein kinase activity	53	BP	667	141
GO:0004714	999	23	7	15.029	3.49214	1.53037	2.0045	transmembrane receptor protein tyrosine kinase activity	34	MF	196	142
GO:0018108	1428	32	10	21.4829	4.99177	1.48955	2.0033	peptidyl-tyrosine phosphorylation	54	BP	228	143
GO:0009952	2715	56	19	40.8447	9.49066	1.37105	2.00197	anterior/posterior pattern specification	100	BP	298	144
GO:0051384	1009	34	7	15.1795	3.5271	2.23987	1.98463	response to glucocorticoid stimulus	66	BP	44	145
GO:0006953	434	15	3	6.52913	1.51711	2.2974	1.97745	acute-phase response	38	BP	39	146
GO:0043169	579	13	4	8.71052	2.02398	1.49245	1.97631	cation binding	34	MF	225	147
GO:0031424	436	11	3	6.55922	1.5241	1.67703	1.96838	keratinization	44	BP	145	148
GO:0030514	1027	14	7	15.4503	3.59002	0.906133	1.94985	negative regulation of BMP signaling pathway	35	BP	706	149
GO:0001934	2059	45	14	30.9758	7.19752	1.45275	1.94511	positive regulation of protein phosphorylation	86	BP	249	150
GO:0045600	736	12	5	11.0724	2.57279	1.08377	1.94341	positive regulation of fat cell differentiation	26	BP	525	151
GO:0048704	1185	27	8	17.8272	4.14233	1.51454	1.93128	embryonic skeletal system morphogenesis	42	BP	205	152
GO:0009725	741	19	5	11.1477	2.59027	1.70439	1.9303	response to hormone stimulus	37	BP	137	153
GO:0045429	593	16	4	8.92114	2.07291	1.79349	1.92965	positive regulation of nitric oxide biosynthetic process	30	BP	109	154
GO:0006605	743	13	5	11.1778	2.59726	1.16302	1.92511	protein targeting	38	BP	443	155
GO:0019432	892	15	6	13.4193	3.11811	1.11779	1.92424	triglyceride biosynthetic process	49	BP	493	156
GO:0007389	1785	33	12	26.8537	6.23972	1.22888	1.92316	pattern specification process	67	BP	404	157
GO:0008015	1051	35	7	15.8113	3.67392	2.2136	1.90532	blood circulation	46	BP	47	158
GO:0030133	751	13	5	11.2981	2.62523	1.15064	1.9046	transport vesicle	49	CC	462	159
GO:0007259	452	8	3	6.79992	1.58003	1.17648	1.8987	JAK-STAT cascade	26	BP	437.5	160
GO:2000379	455	7	3	6.84506	1.59052	1.02264	1.88618	positive regulation of reactive oxygen species metabolic process	26	BP	590.5	161
GO:0061418	458	8	3	6.89019	1.601	1.16107	1.87383	regulation of transcription from RNA polymerase II promoter in response to hypoxia	26	BP	450	162
GO:0005884	611	14	4	9.19193	2.13584	1.52307	1.8728	actin filament	30	CC	199	163
GO:0003924	3669	64	24	55.1967	12.8255	1.15949	1.87127	GTPase activity	241	MF	453	164
GO:0008009	306	17	2	4.60349	1.06967	3.69285	1.86974	chemokine activity	50	MF	5	165
GO:0001666	3228	68	21	48.5623	11.2839	1.40026	1.86105	response to hypoxia	158	BP	282	166
GO:0048010	618	6	4	9.29724	2.16031	0.645353	1.85159	vascular endothelial growth factor receptor signaling pathway	33	BP	932	167
GO:0009653	1861	37	12	27.997	6.50539	1.32157	1.84463	anatomical structure morphogenesis	92	BP	337	168
GO:0001541	621	7	4	9.34237	2.17079	0.749274	1.84265	ovarian follicle development	41	BP	850	169
GO:0043928	312	4	2	4.69375	1.09064	0.852197	1.83379	exonucleolytic nuclear-transcribed mRNA catabolic process involved in deadenylation-dependent decay	29	BP	765	170
GO:0006687	626	10	4	9.41759	2.18827	1.06184	1.82793	glycosphingolipid metabolic process	43	BP	546	171
GO:0001822	1722	30	11	25.9059	6.01949	1.15804	1.8274	kidney development	75	BP	454	172
GO:0019005	470	5	3	7.07072	1.64295	0.707142	1.82598	SCF ubiquitin ligase complex	28	CC	877.5	173
GO:0019058	784	9	5	11.7946	2.74058	0.763064	1.82443	viral infectious cycle	91	BP	835.5	174.5
GO:0045666	1568	33	10	23.5891	5.48116	1.39895	1.82443	positive regulation of neuron differentiation	64	BP	285	174.5
GO:0002053	1108	19	7	16.6688	3.87317	1.13985	1.80731	positive regulation of mesenchymal cell proliferation	34	BP	471	176
GO:0043005	3183	77	20	47.8853	11.1266	1.60801	1.79749	neuron projection	132	CC	167	177
GO:0007417	2555	43	16	38.4376	8.93136	1.1187	1.79144	central nervous system development	109	BP	490	178
GO:0043197	1439	23	9	21.6484	5.03023	1.06243	1.78918	dendritic spine	47	CC	545	179
GO:0043406	801	16	5	12.0503	2.80001	1.32777	1.78571	positive regulation of MAP kinase activity	43	BP	330	180
GO:0006813	1931	43	12	29.0501	6.75008	1.4802	1.77776	potassium ion transport	83	BP	237	181
GO:0008016	1132	23	7	17.0299	3.95706	1.35057	1.76899	regulation of heart contraction	32	BP	310	182
GO:0051592	971	10	6	14.6078	3.39427	0.684566	1.76769	response to calcium ion	49	BP	897	183
GO:0031100	651	15	4	9.7937	2.27566	1.5316	1.75773	organ regeneration	42	BP	194	184
GO:0043565	12445	240	76	187.224	43.5032	1.28189	1.747	sequence-specific DNA binding	505	MF	364	185
GO:0003712	819	13	5	12.3211	2.86293	1.0551	1.74646	transcription cofactor activity	43	MF	554	186
GO:0008237	983	22	6	14.7883	3.43621	1.48766	1.74611	metallopeptidase activity	65	MF	230	187
GO:0007204	1643	44	10	24.7174	5.74334	1.78012	1.74115	elevation of cytosolic calcium ion concentration	96	BP	113	188
GO:0002576	1154	25	7	17.3609	4.03397	1.44002	1.73526	platelet degranulation	81	BP	259	189.5
GO:0008021	1154	14	7	17.3609	4.03397	0.806411	1.73526	synaptic vesicle	56	CC	806	189.5
GO:0019083	661	7	4	9.94414	2.31062	0.703932	1.73114	viral transcription	82	BP	879	191
GO:0008236	832	18	5	12.5167	2.90837	1.43808	1.71917	serine-type peptidase activity	55	MF	260	192
GO:0007200	666	16	4	10.0194	2.3281	1.59691	1.71814	phospholipase C-activating G-protein coupled receptor signaling pathway	35	BP	170	193
GO:0060337	1001	15	6	15.0591	3.49914	0.996074	1.71471	type I interferon-mediated signaling pathway	65	BP	610	194
GO:0005667	5702	88	34	85.7813	19.9321	1.02586	1.70579	transcription factor complex	237	CC	585	195
GO:0001843	1845	29	11	27.7563	6.44946	1.04481	1.70557	neural tube closure	63	BP	567	196
GO:0045669	1344	30	8	20.2192	4.69814	1.48374	1.7028	positive regulation of osteoblast differentiation	57	BP	235	197
GO:0042475	1684	24	10	25.3342	5.88666	0.947335	1.69876	odontogenesis of dentin-containing tooth	58	BP	652	198
GO:0005198	3039	51	18	45.719	10.6233	1.11551	1.6944	structural molecule activity	205	MF	496	199
GO:0006415	676	7	4	10.1698	2.36305	0.688313	1.69273	translational termination	84	BP	894	200
GO:0043123	2198	51	13	33.0669	7.68342	1.54233	1.69196	positive regulation of I-kappaB kinase/NF-kappaB cascade	150	BP	193	201
GO:0007266	1184	20	7	17.8122	4.13884	1.12283	1.6913	Rho protein signal transduction	45	BP	483.5	202
GO:0008584	1529	39	9	23.0024	5.34483	1.69548	1.68387	male gonad development	75	BP	141	203
GO:0043202	1190	18	7	17.9025	4.15981	1.00545	1.68277	lysosomal lumen	69	CC	606	204
GO:0042771	682	10	4	10.2601	2.38403	0.974653	1.67783	intrinsic apoptotic signaling pathway in response to DNA damage by p53 class mediator	27	BP	628	205
GO:0015459	855	21	5	12.8627	2.98877	1.63263	1.67293	potassium channel regulator activity	30	MF	160	206
GO:0007188	685	11	4	10.3052	2.39451	1.06742	1.67049	adenylate cyclase-modulating G-protein coupled receptor signaling pathway	36	BP	544	207
GO:0050731	1200	32	7	18.0529	4.19477	1.77257	1.66875	positive regulation of peptidyl-tyrosine phosphorylation	67	BP	115	208
GO:0040008	686	12	4	10.3202	2.39801	1.16276	1.66805	regulation of growth	49	BP	444	209
GO:0009612	859	26	5	12.9229	3.00275	2.01194	1.66514	response to mechanical stimulus	42	BP	73	210.5
GO:0030901	859	20	5	12.9229	3.00275	1.54764	1.66514	midbrain development	31	BP	191	210.5
GO:0010976	1207	27	7	18.1582	4.21924	1.48693	1.65907	positive regulation of neuron projection development	48	BP	231	212
GO:0001764	2588	48	15	38.9341	9.04672	1.23285	1.65806	neuron migration	99	BP	401	213
GO:0004003	346	7	2	5.20525	1.20949	1.3448	1.65359	ATP-dependent DNA helicase activity	28	MF	314	214
GO:0001656	694	12	4	10.4406	2.42597	1.14936	1.64882	metanephros development	31	BP	464	215
GO:0045944	15804	299	91	237.757	55.2451	1.25759	1.64721	positive regulation of transcription from RNA polymerase II promoter	761	BP	382	216
GO:0003700	18937	352	109	284.89	66.1969	1.23557	1.6466	sequence-specific DNA binding transcription factor activity	918	MF	398	217
GO:0001077	1565	33	9	23.544	5.47068	1.40163	1.64513	RNA polymerase II core promoter proximal region sequence-specific DNA binding transcription factor activity involved in positive regulation of transcription	67	MF	279	218
GO:0032024	696	13	4	10.4707	2.43297	1.24156	1.64408	positive regulation of insulin secretion	33	BP	394	219
GO:0046983	2965	44	17	44.6057	10.3646	0.986421	1.6402	protein dimerization activity	135	MF	618	220
GO:0006309	349	10	2	5.25038	1.21998	1.90462	1.63937	apoptotic DNA fragmentation	27	BP	89	221
GO:0001938	1049	17	6	15.7812	3.66693	1.07723	1.63625	positive regulation of endothelial cell proliferation	53	BP	534	222
GO:0030334	1226	20	7	18.444	4.28565	1.08436	1.63336	regulation of cell migration	50	BP	524	223
GO:0001558	1403	32	8	21.1068	4.90438	1.5161	1.63119	regulation of cell growth	67	BP	204	224
GO:0006954	4565	146	26	68.6762	15.9576	2.12592	1.62932	inflammatory response	287	BP	55	225
GO:0001836	533	9	3	8.01849	1.86318	1.12241	1.61015	release of cytochrome c from mitochondria	27	BP	486	226
GO:0031093	711	17	4	10.6963	2.4854	1.58933	1.6094	platelet alpha granule lumen	47	CC	174.5	227
GO:0007605	3023	43	17	45.4783	10.5673	0.945507	1.60873	sensory perception of sound	117	BP	655	228
GO:0005615	11759	364	66	176.903	41.1052	2.05762	1.60564	extracellular space	851	CC	67	229
GO:0007626	1783	39	10	26.8236	6.23273	1.45394	1.60443	locomotory behavior	66	BP	248	230
GO:0006370	357	3	2	5.37074	1.24794	0.558583	1.60264	7-methylguanosine mRNA capping	33	BP	981	231
GO:0003707	1251	32	7	18.8201	4.37305	1.70031	1.60072	steroid hormone receptor activity	46	MF	138	232
GO:0009615	1433	34	8	21.5582	5.00925	1.57713	1.59704	response to virus	115	BP	178	233.5
GO:0008013	1433	32	8	21.5582	5.00925	1.48436	1.59704	beta-catenin binding	69	MF	234	233.5
GO:0034613	897	13	5	13.4945	3.13559	0.963353	1.5946	cellular protein localization	42	BP	637	235
GO:0008076	1795	36	10	27.0041	6.27467	1.33313	1.59371	voltage-gated potassium channel complex	71	CC	323.5	236
GO:0044212	4136	78	23	62.2223	14.458	1.25357	1.59082	transcription regulatory region DNA binding	165	MF	386	237
GO:0019233	901	19	5	13.5547	3.14957	1.40173	1.58752	sensory perception of pain	45	BP	278	238
GO:0034707	904	13	5	13.5998	3.16006	0.955893	1.58225	chloride channel complex	48	CC	643	239
GO:0001501	3257	62	18	48.9986	11.3853	1.26534	1.58099	skeletal system development	125	BP	377	240
GO:0042472	1818	37	10	27.3501	6.35507	1.35283	1.57355	inner ear morphogenesis	57	BP	308	241
GO:0030672	910	17	5	13.6901	3.18103	1.24177	1.57182	synaptic vesicle membrane	44	CC	393	242
GO:0001725	1095	30	6	16.4733	3.82773	1.82113	1.56751	stress fiber	42	CC	105	243
GO:0030424	3473	60	19	52.2481	12.1404	1.14837	1.56503	axon	145	CC	465	244
GO:0005576	19027	461	104	286.244	66.5115	1.61052	1.56364	extracellular region	1605	CC	165	245
GO:0016525	915	18	5	13.7653	3.19851	1.30763	1.56323	negative regulation of angiogenesis	51	BP	349	246
GO:0000165	1282	28	7	19.2865	4.48141	1.45179	1.56201	MAPK cascade	65	BP	250	247
GO:0007268	9166	168	50	137.894	32.041	1.21833	1.5605	synaptic transmission	386	BP	410	248
GO:0030282	550	12	3	8.27424	1.9226	1.45028	1.56039	bone mineralization	31	BP	251	249
GO:0008544	917	20	5	13.7954	3.2055	1.44976	1.55982	epidermis development	81	BP	252	250.5
GO:0050660	917	15	5	13.7954	3.2055	1.08732	1.55982	flavin adenine dinucleotide binding	65	MF	522	250.5
GO:0048754	734	14	4	11.0424	2.5658	1.26785	1.55897	branching morphogenesis of an epithelial tube	30	BP	375.5	252
GO:0007281	735	11	4	11.0574	2.5693	0.994809	1.55685	germ cell development	33	BP	613	253
GO:0008307	1107	25	6	16.6538	3.86967	1.50116	1.55052	structural constituent of muscle	49	MF	218	254
GO:0002062	739	9	4	11.1176	2.58328	0.809529	1.54842	chondrocyte differentiation	26	BP	798	255
GO:0005525	5746	100	31	86.4433	20.0859	1.15683	1.54337	GTP binding	371	MF	456	256
GO:0006520	558	11	3	8.3946	1.95057	1.31037	1.53801	cellular amino acid metabolic process	35	BP	346	257
GO:0030163	559	8	3	8.40964	1.95406	0.951289	1.53526	protein catabolic process	28	BP	649	258
GO:0001755	747	25	4	11.2379	2.61124	2.22461	1.53184	neural crest cell migration	37	BP	46	259
GO:0009887	2055	44	11	30.9156	7.18354	1.42323	1.53128	organ morphogenesis	88	BP	267	260
GO:0030501	748	16	4	11.253	2.61474	1.42185	1.52979	positive regulation of bone mineralization	30	BP	268	261
GO:0010811	752	14	4	11.3131	2.62872	1.2375	1.52165	positive regulation of cell-substrate adhesion	29	BP	396	262
GO:0001948	754	21	4	11.3432	2.63571	1.85132	1.51762	glycoprotein binding	36	MF	97	263
GO:0030049	566	17	3	8.51495	1.97853	1.99649	1.51628	muscle filament sliding	42	BP	75	264
GO:0009790	2645	37	14	39.7916	9.24597	0.929845	1.51417	embryo development	110	BP	678	265
GO:0021549	567	12	3	8.52999	1.98203	1.4068	1.5136	cerebellum development	26	BP	276	266
GO:0071456	1517	26	8	22.8219	5.30289	1.13926	1.50861	cellular response to hypoxia	80	BP	473	267
GO:0000122	13119	222	69	197.363	45.8593	1.12483	1.5046	negative regulation of transcription from RNA polymerase II promoter	541	BP	482	268
GO:0000502	762	5	4	11.4636	2.66368	0.436164	1.50168	proteasome complex	56	CC	1045	269
GO:0005249	1144	26	6	17.2104	3.99901	1.51071	1.50037	voltage-gated potassium channel activity	33	MF	211.5	270
GO:0006909	574	15	3	8.6353	2.0065	1.73706	1.49514	phagocytosis	32	BP	128	271
GO:0001701	4795	73	25	72.1364	16.7616	1.01197	1.4915	in utero embryonic development	201	BP	599	272
GO:0042383	1919	40	10	28.8696	6.70813	1.38554	1.49073	sarcolemma	61	CC	290	273
GO:0051539	576	8	3	8.66539	2.01349	0.923213	1.48995	4 iron, 4 sulfur cluster binding	39	MF	688.5	274
GO:0060021	2497	25	13	37.5651	8.72861	0.665512	1.48935	palate development	60	BP	909	275
GO:0043433	1538	25	8	23.1378	5.37629	1.08048	1.48801	negative regulation of sequence-specific DNA binding transcription factor activity	59	BP	531	276
GO:0006446	385	7	2	5.79197	1.34582	1.20857	1.48608	regulation of translational initiation	30	BP	415.5	277
GO:0019722	578	17	3	8.69548	2.02048	1.95504	1.4848	calcium-mediated signaling	42	BP	83	278
GO:0007498	580	9	3	8.72557	2.02747	1.03145	1.47968	mesoderm development	30	BP	579	279.5
GO:0060170	580	3	3	8.72557	2.02747	0.343817	1.47968	cilium membrane	27	CC	1081	279.5
GO:0004864	582	9	3	8.75565	2.03446	1.02791	1.47459	protein phosphatase inhibitor activity	32	MF	584	281
GO:0030175	1166	19	6	17.5414	4.07592	1.08315	1.47206	filopodium	49	CC	526	282
GO:0000080	781	10	4	11.7494	2.73009	0.851105	1.46515	G1 phase of mitotic cell cycle	40	BP	766	283
GO:0048146	977	17	5	14.6981	3.41524	1.15661	1.46403	positive regulation of fibroblast proliferation	39	BP	457	284
GO:0042060	1368	30	7	20.5803	4.78204	1.4577	1.46381	wound healing	58	BP	245	285.5
GO:0051090	1368	22	7	20.5803	4.78204	1.06898	1.46381	regulation of sequence-specific DNA binding transcription factor activity	65	BP	541	285.5
GO:0051260	2740	46	14	41.2208	9.57805	1.11594	1.46167	protein homooligomerization	152	BP	495	287
GO:0032403	2547	31	13	38.3173	8.9034	0.809035	1.46012	protein complex binding	115	MF	799	288
GO:0010595	784	9	4	11.7946	2.74058	0.763064	1.45954	positive regulation of endothelial cell migration	30	BP	835.5	289
GO:0016328	982	18	5	14.7733	3.43272	1.21842	1.45657	lateral plasma membrane	33	CC	409	290
GO:0004715	983	26	5	14.7883	3.43621	1.75814	1.45509	non-membrane spanning protein tyrosine kinase activity	46	MF	123	291
GO:0051289	787	16	4	11.8397	2.75107	1.35139	1.45398	protein homotetramerization	51	BP	309	292
GO:0006654	591	8	3	8.89105	2.06592	0.899781	1.45214	phosphatidic acid biosynthetic process	33	BP	715.5	293
GO:0000226	1381	24	7	20.7759	4.82748	1.15519	1.45003	microtubule cytoskeleton organization	54	BP	458.5	294
GO:0042102	592	27	3	8.9061	2.06942	3.03163	1.44968	positive regulation of T cell proliferation	45	BP	12	295.5
GO:0030426	1776	35	9	26.7183	6.20826	1.30996	1.44968	growth cone	75	CC	347	295.5
GO:0008284	7904	150	40	118.908	27.6295	1.26148	1.44773	positive regulation of cell proliferation	429	BP	381	297
GO:0032496	1780	59	9	26.7785	6.22224	2.20326	1.44642	response to lipopolysaccharide	114	BP	48	298
GO:0048705	792	11	4	11.9149	2.76855	0.923213	1.4448	skeletal system morphogenesis	26	BP	688.5	299.5
GO:0019825	396	9	2	5.95746	1.38427	1.51071	1.4448	oxygen binding	33	MF	211.5	299.5
GO:0004252	1784	44	9	26.8386	6.23622	1.63943	1.44318	serine-type endopeptidase activity	160	MF	158	301
GO:0001756	794	22	4	11.945	2.77554	1.84177	1.44116	somitogenesis	40	BP	98	302
GO:0005932	795	5	4	11.96	2.77903	0.418059	1.43935	microtubule basal body	56	CC	1053	303.5
GO:0043235	795	22	4	11.96	2.77903	1.83946	1.43935	receptor complex	31	CC	100	303.5
GO:0048666	796	15	4	11.9751	2.78253	1.2526	1.43754	neuron development	31	BP	387	305
GO:0034644	599	8	3	9.0114	2.09389	0.887764	1.43274	cellular response to UV	29	BP	728	306
GO:0004175	401	7	2	6.03268	1.40175	1.16035	1.42679	endopeptidase activity	27	MF	451	307
GO:0005578	4416	92	22	66.4347	15.4367	1.38482	1.42517	proteinaceous extracellular matrix	199	CC	291	308
GO:0043392	402	4	2	6.04772	1.40525	0.661406	1.42324	negative regulation of DNA binding	26	BP	913	309
GO:0031225	2216	51	11	33.3377	7.74634	1.5298	1.42003	anchored to membrane	114	CC	197	310
GO:0009566	606	5	3	9.11671	2.11836	0.548443	1.41619	fertilization	29	BP	988	311
GO:0000790	2025	38	10	30.4643	7.07867	1.24736	1.41269	nuclear chromatin	89	CC	391	312
GO:0007269	1217	19	6	18.3086	4.25419	1.03776	1.41037	neurotransmitter secretion	52	BP	572	313
GO:0045471	1623	36	8	24.4165	5.67342	1.47441	1.41008	response to ethanol	76	BP	240	314
GO:0035019	1630	18	8	24.5219	5.69789	0.734039	1.40403	somatic stem cell maintenance	35	BP	858	315
GO:0005604	1837	33	9	27.636	6.42149	1.1941	1.40154	basement membrane	72	CC	425	316
GO:0035329	613	8	3	9.22202	2.14283	0.867489	1.40002	hippo signaling cascade	33	BP	750	317
GO:0043154	1228	25	6	18.4741	4.29265	1.35324	1.39774	negative regulation of cysteine-type endopeptidase activity involved in apoptotic process	65	BP	307	318
GO:0051216	1844	33	9	27.7413	6.44596	1.18956	1.39622	cartilage development	69	BP	427	319
GO:0005887	19266	418	94	289.839	67.347	1.44218	1.39576	integral to plasma membrane	1044	CC	255	320
GO:0048167	822	8	4	12.3662	2.87342	0.646923	1.39207	regulation of synaptic plasticity	26	BP	931	321
GO:0000976	1029	18	5	15.4804	3.59701	1.16276	1.39004	transcription regulatory region sequence-specific DNA binding	57	MF	445	322
GO:0045893	11619	189	56	174.797	40.6158	1.08125	1.37877	positive regulation of transcription, DNA-dependent	550	BP	529	323
GO:0006357	4154	74	20	62.4931	14.5209	1.18413	1.37733	regulation of transcription from RNA polymerase II promoter	221	BP	433	324
GO:0042493	5823	118	28	87.6017	20.3551	1.34701	1.37558	response to drug	268	BP	311	325
GO:0006091	624	15	3	9.38751	2.18128	1.59787	1.37534	generation of precursor metabolites and energy	52	BP	169	326
GO:0051781	835	16	4	12.5618	2.91886	1.2737	1.3704	positive regulation of cell division	46	BP	367.5	327
GO:0032869	1047	13	5	15.7512	3.65994	0.825336	1.36614	cellular response to insulin stimulus	56	BP	780	328
GO:0016197	839	10	4	12.622	2.93284	0.792269	1.36386	endosomal transport	60	BP	819	329
GO:0001974	631	10	3	9.49281	2.20575	1.05343	1.36008	blood vessel remodeling	34	BP	557.5	330
GO:0005912	1264	18	6	19.0157	4.41849	0.946585	1.35793	adherens junction	36	CC	654	331
GO:0007286	1054	10	5	15.8565	3.6844	0.630658	1.35707	spermatid development	55	BP	945	332
GO:0008360	2321	43	11	34.9173	8.11338	1.23148	1.35579	regulation of cell shape	103	BP	402	333.5
GO:0008026	844	8	4	12.6972	2.95032	0.63006	1.35579	ATP-dependent helicase activity	60	MF	946	333.5
GO:0005875	1269	18	6	19.0909	4.43597	0.942856	1.35258	microtubule associated complex	59	CC	660	335
GO:0043410	1481	22	7	22.2803	5.17704	0.98742	1.35212	positive regulation of MAPK cascade	59	BP	615	336
GO:0055114	1483	43	7	22.3104	5.18403	1.92735	1.3503	oxidation-reduction process	105	BP	86	337
GO:0045444	1060	19	5	15.9467	3.70538	1.19147	1.34939	fat cell differentiation	47	BP	426	338
GO:0006184	2128	30	10	32.0138	7.43872	0.937096	1.34432	GTP catabolic process	148	BP	663	339
GO:0030246	1493	58	7	22.4608	5.21899	2.58228	1.34126	carbohydrate binding	140	MF	27	340
GO:0008201	3208	65	15	48.2614	11.214	1.34683	1.33761	heparin binding	130	MF	312	341
GO:0006200	1070	15	5	16.0972	3.74033	0.931841	1.33678	ATP catabolic process	74	BP	674	342
GO:0030017	429	13	2	6.45391	1.49963	2.01428	1.33366	sarcomere	29	CC	72	343
GO:0006979	1502	40	7	22.5962	5.25045	1.77021	1.33322	response to oxidative stress	93	BP	117	344
GO:0043552	644	13	3	9.68839	2.25119	1.34181	1.33263	positive regulation of phosphatidylinositol 3-kinase activity	26	BP	316	345
GO:0003824	1503	20	7	22.6113	5.25395	0.884515	1.33233	catalytic activity	67	MF	732	346
GO:0008301	1293	26	6	19.452	4.51986	1.33662	1.32747	DNA binding, bending	66	MF	319	347
GO:0005834	864	10	4	12.9981	3.02023	0.769344	1.3244	heterotrimeric G-protein complex	41	CC	833.5	348.5
GO:0003690	2592	46	12	38.9943	9.0607	1.17966	1.3244	double-stranded DNA binding	126	MF	435	348.5
GO:0014070	649	11	3	9.76361	2.26867	1.12663	1.32236	response to organic cyclic compound	39	BP	481	350
GO:0006355	20337	285	94	305.951	71.0908	0.93152	1.32225	regulation of transcription, DNA-dependent	1248	BP	675	351
GO:0042981	3246	45	15	48.8331	11.3468	0.921506	1.32195	regulation of apoptotic process	182	BP	691	352
GO:0034329	1738	39	8	26.1466	6.07542	1.49159	1.31678	cell junction assembly	75	BP	226	353
GO:0006486	1306	27	6	19.6476	4.56531	1.37422	1.31426	protein glycosylation	89	BP	297	354
GO:0006986	871	7	4	13.1034	3.0447	0.534213	1.31376	response to unfolded protein	51	BP	1000	355
GO:0014068	873	20	4	13.1335	3.05169	1.52283	1.31075	positive regulation of phosphatidylinositol 3-kinase cascade	44	BP	200	356
GO:0007040	437	6	2	6.57426	1.52759	0.91265	1.30925	lysosome organization	28	BP	699	357
GO:0012505	1531	28	7	23.0325	5.35182	1.21567	1.30797	endomembrane system	76	CC	411	358
GO:0050830	438	25	2	6.58931	1.53109	3.79403	1.30626	defense response to Gram-positive bacterium	32	BP	3	359
GO:0070374	1973	44	9	29.682	6.8969	1.48238	1.30493	positive regulation of ERK1 and ERK2 cascade	92	BP	236	360
GO:0005840	659	6	3	9.91405	2.30363	0.605202	1.30229	ribosome	69	CC	958	361
GO:0003714	4175	68	19	62.809	14.5943	1.08265	1.30188	transcription corepressor activity	189	MF	528	362
GO:0070062	1319	24	6	19.8431	4.61075	1.20949	1.30131	extracellular vesicular exosome	63	CC	414	363
GO:0016358	880	14	4	13.2388	3.07616	1.0575	1.30032	dendrite development	30	BP	551.5	364
GO:0005925	3308	67	15	49.7658	11.5636	1.34631	1.29718	focal adhesion	132	CC	313	365
GO:0007623	663	11	3	9.97423	2.31761	1.10284	1.29444	circadian rhythm	41	BP	504	367
GO:0051607	1547	33	7	23.2732	5.40776	1.41794	1.29444	defense response to virus	141	BP	271	366
GO:0032092	664	8	3	9.98927	2.32111	0.800859	1.29249	positive regulation of protein binding	35	BP	811.5	368
GO:0006754	665	7	3	10.0043	2.3246	0.699698	1.29054	ATP biosynthetic process	36	BP	882	369
GO:0019899	4440	75	20	66.7957	15.5206	1.12283	1.28861	enzyme binding	225	MF	485	370
GO:0050896	889	19	4	13.3742	3.10762	1.42065	1.28716	response to stimulus	60	BP	270	371
GO:0030593	669	27	3	10.0645	2.33858	2.6827	1.28283	neutrophil chemotaxis	37	BP	20	372
GO:0006606	670	6	3	10.0795	2.34208	0.595266	1.28091	protein import into nucleus	32	BP	960	373
GO:0032480	447	4	2	6.7247	1.56255	0.594822	1.27996	negative regulation of type I interferon production	31	BP	961	374
GO:0051015	1792	29	8	26.959	6.26419	1.07571	1.2771	actin filament binding	71	MF	536	375
GO:0006665	1121	15	5	16.8644	3.91861	0.889447	1.27596	sphingolipid metabolic process	77	BP	727	376
GO:0015758	897	16	4	13.4945	3.13559	1.18566	1.27568	glucose transport	60	BP	431	377
GO:0071222	1123	35	5	16.8945	3.9256	2.07168	1.27369	cellular response to lipopolysaccharide	64	BP	61	378.5
GO:0005581	1123	23	5	16.8945	3.9256	1.36139	1.27369	collagen	58	CC	304	378.5
GO:0016740	450	9	2	6.76984	1.57304	1.32943	1.27143	transferase activity	31	MF	328.5	380
GO:0016887	1802	22	8	27.1094	6.29914	0.811526	1.27001	ATPase activity	110	MF	796	381
GO:0045494	452	8	2	6.79992	1.58003	1.17648	1.2658	photoreceptor cell maintenance	26	BP	437.5	382
GO:0006508	6782	135	30	102.029	23.7074	1.32315	1.26543	proteolysis	471	BP	336	383
GO:0097190	453	9	2	6.81497	1.58352	1.32062	1.26301	apoptotic signaling pathway	28	BP	339.5	384
GO:0007568	1814	39	8	27.29	6.34109	1.4291	1.26161	aging	91	BP	263	385
GO:0043066	8846	152	39	133.08	30.9224	1.14217	1.26122	negative regulation of apoptotic process	512	BP	468	386
GO:0044255	2950	61	13	44.38	10.3121	1.37449	1.26065	cellular lipid metabolic process	141	BP	296	387
GO:0009986	6142	132	27	92.4007	21.4702	1.42856	1.25756	cell surface	326	CC	264	388
GO:0007275	7966	160	35	119.841	27.8463	1.3351	1.2569	multicellular organismal development	437	BP	321	389
GO:0030324	2277	37	10	34.2554	7.95957	1.08012	1.25635	lung development	73	BP	532	390
GO:0051591	685	16	3	10.3052	2.39451	1.55261	1.25286	response to cAMP	40	BP	185	391
GO:0006614	916	9	4	13.7804	3.20201	0.653103	1.24922	SRP-dependent cotranslational protein targeting to membrane	106	BP	924	392
GO:0042734	1377	18	6	20.7157	4.8135	0.868906	1.2465	presynaptic membrane	50	CC	747	393
GO:0005929	1378	17	6	20.7307	4.81699	0.820038	1.24559	cilium	85	CC	784	394
GO:0007224	1149	16	5	17.2856	4.01649	0.925623	1.24487	smoothened signaling pathway	53	BP	686	395
GO:0005768	2760	50	12	41.5217	9.64797	1.20419	1.24379	endosome	134	CC	419	396
GO:0048015	1381	24	6	20.7759	4.82748	1.15519	1.24288	phosphatidylinositol-mediated signaling	74	BP	458.5	397.5
GO:0005796	1381	15	6	20.7759	4.82748	0.721991	1.24288	Golgi lumen	77	CC	865	397.5
GO:0006414	921	8	4	13.8556	3.21948	0.577384	1.24243	translational elongation	96	BP	974	399
GO:0030178	1155	16	5	17.3759	4.03746	0.920815	1.2384	negative regulation of Wnt receptor signaling pathway	41	BP	693	400
GO:0007265	1619	23	7	24.3564	5.65944	0.944312	1.23687	Ras protein signal transduction	74	BP	656	401
GO:0007160	1854	31	8	27.8917	6.48092	1.11144	1.23439	cell-matrix adhesion	75	BP	497	402
GO:0030027	3014	42	13	45.3429	10.5359	0.926276	1.23388	lamellipodium	113	CC	685	403
GO:0050661	465	6	2	6.9955	1.62547	0.857695	1.23041	NADP binding	35	MF	760	404
GO:0048678	466	12	2	7.01054	1.62897	1.71171	1.22777	response to axon injury	26	BP	133	405
GO:0007190	702	13	3	10.5609	2.45394	1.23095	1.22252	activation of adenylate cyclase activity	29	BP	403	407
GO:0040014	468	5	2	7.04063	1.63596	0.710164	1.22252	regulation of multicellular organism growth	26	BP	875	407
GO:0005770	1404	22	6	21.1219	4.90788	1.04157	1.22252	late endosome	77	CC	570	407
GO:0042802	6803	112	29	102.345	23.7808	1.09434	1.21947	identical protein binding	361	MF	514	409
GO:0007601	3052	50	13	45.9145	10.6687	1.08898	1.21852	visual perception	181	BP	519	410
GO:0016485	705	8	3	10.6061	2.46443	0.754285	1.21732	protein processing	36	BP	846	411
GO:0005070	942	18	4	14.1715	3.29289	1.27015	1.21474	SH3/SH2 adaptor activity	52	MF	372	412
GO:0019221	3305	55	14	49.7207	11.5531	1.10618	1.2118	cytokine-mediated signaling pathway	219	BP	502	413
GO:0048306	709	11	3	10.6663	2.47841	1.03129	1.21045	calcium-dependent protein binding	39	MF	580	414
GO:0046677	473	9	2	7.11585	1.65344	1.26478	1.2096	response to antibiotic	28	BP	378	415
GO:0007608	710	9	3	10.6813	2.4819	0.842594	1.20875	sensory perception of smell	58	BP	772	416.5
GO:0017111	710	7	3	10.6813	2.4819	0.655351	1.20875	nucleoside-triphosphatase activity	43	MF	920	416.5
GO:0007205	711	17	3	10.6963	2.4854	1.58933	1.20705	protein kinase C-activating G-protein coupled receptor signaling pathway	35	BP	174.5	418
GO:0006351	33470	477	141	503.525	116.999	0.947321	1.20514	transcription, DNA-dependent	1789	BP	653	419
GO:0016324	3799	80	16	57.1525	13.2799	1.39976	1.20483	apical plasma membrane	214	CC	283	420
GO:0030198	3801	63	16	57.1825	13.2869	1.10173	1.20419	extracellular matrix organization	158	BP	506	421
GO:0005874	5710	81	24	85.9017	19.9601	0.942938	1.2024	microtubule	276	CC	659	422
GO:0008285	8092	136	34	121.737	28.2867	1.11717	1.20198	negative regulation of cell proliferation	355	BP	494	423
GO:0006977	955	7	4	14.3671	3.33834	0.487224	1.1982	DNA damage response, signal transduction by p53 class mediator resulting in cell cycle arrest	68	BP	1023	424.5
GO:0000932	955	9	4	14.3671	3.33834	0.626431	1.1982	cytoplasmic mRNA processing body	55	CC	948	424.5
GO:0016491	1194	19	5	17.9626	4.17379	1.05775	1.19795	oxidoreductase activity	90	MF	550	426
GO:0000084	1672	13	7	25.1537	5.84471	0.516823	1.19766	S phase of mitotic cell cycle	117	BP	1011	427
GO:0048589	718	12	3	10.8016	2.50987	1.11094	1.19528	developmental growth	28	BP	499	428
GO:0005911	2633	39	11	39.6111	9.20402	0.984573	1.19513	cell-cell junction	103	CC	621	429
GO:0031526	479	12	2	7.20611	1.67441	1.66525	1.19445	brush border membrane	36	CC	147.5	430.5
GO:0005544	479	12	2	7.20611	1.67441	1.66525	1.19445	calcium-dependent phospholipid binding	31	MF	147.5	430.5
GO:0004872	3607	74	15	54.264	12.6088	1.3637	1.18965	receptor activity	215	MF	302	432
GO:0007519	963	20	4	14.4874	3.3663	1.38051	1.18825	skeletal muscle tissue development	44	BP	293	434
GO:0042632	963	18	4	14.4874	3.3663	1.24245	1.18825	cholesterol homeostasis	59	BP	392	434
GO:0019903	963	17	4	14.4874	3.3663	1.17343	1.18825	protein phosphatase binding	46	MF	440	434
GO:0006928	1689	28	7	25.4095	5.90414	1.10195	1.18561	cellular component movement	96	BP	505	436
GO:0006139	483	11	2	7.26629	1.68839	1.51384	1.18456	nucleobase-containing compound metabolic process	36	BP	206	437
GO:0002756	1208	16	5	18.1732	4.22273	0.880415	1.18407	MyD88-independent toll-like receptor signaling pathway	63	BP	735.5	438
GO:0000387	242	1	1	3.64067	0.845945	0.274675	1.18211	spliceosomal snRNP assembly	27	BP	1113	439.5
GO:0051496	726	14	3	10.922	2.53783	1.28182	1.18211	positive regulation of stress fiber assembly	28	BP	365	439.5
GO:0001078	971	14	4	14.6078	3.39427	0.958392	1.17846	RNA polymerase II core promoter proximal region sequence-specific DNA binding transcription factor activity involved in negative regulation of transcription	34	MF	639	441
GO:0006367	4129	65	17	62.117	14.4335	1.04641	1.17782	transcription initiation from RNA polymerase II promoter	203	BP	566	442
GO:0007507	3404	52	14	51.21	11.8992	1.01543	1.17655	heart development	145	BP	596	443
GO:0046982	6572	85	27	98.8697	22.9733	0.859717	1.17528	protein heterodimerization activity	374	MF	757	444
GO:0050796	1948	27	8	29.3059	6.80951	0.921317	1.17483	regulation of insulin secretion	79	BP	692	445
GO:0060338	244	3	1	3.67076	0.852936	0.81727	1.17242	regulation of type I interferon-mediated signaling pathway	27	BP	789	446
GO:0006955	4151	119	17	62.448	14.5104	1.90559	1.17157	immune response	350	BP	88	447
GO:0005938	2442	37	10	36.7376	8.53635	1.00714	1.17146	cell cortex	100	CC	605	448
GO:0010332	489	10	2	7.35656	1.70937	1.35933	1.17002	response to gamma radiation	27	BP	305	449
GO:0005782	490	10	2	7.3716	1.71286	1.35656	1.16764	peroxisomal matrix	38	CC	306	450
GO:0000187	1716	40	7	25.8156	5.99852	1.54945	1.16695	activation of MAPK activity	93	BP	188	451
GO:0060325	1226	15	5	18.444	4.28565	0.813271	1.16668	face morphogenesis	29	BP	795	452
GO:0005200	1719	29	7	25.8608	6.00901	1.12139	1.16492	structural constituent of cytoskeleton	78	MF	487	453
GO:0006783	246	7	1	3.70084	0.859927	1.89146	1.16289	heme biosynthetic process	27	BP	91	454.5
GO:0030335	2706	44	11	40.7093	9.4592	1.08083	1.16289	positive regulation of cell migration	118	BP	530	454.5
GO:0006006	1724	34	7	25.936	6.02648	1.31092	1.16154	glucose metabolic process	105	BP	345	456
GO:0005178	2219	46	9	33.3828	7.75683	1.37795	1.16027	integrin binding	86	MF	295	457
GO:0008134	7152	118	29	107.595	25.0008	1.0967	1.15996	transcription factor binding	276	MF	510	458
GO:0035176	742	18	3	11.1627	2.59376	1.61251	1.15662	social behavior	33	BP	163.5	459
GO:0031012	3962	90	16	59.6046	13.8497	1.50995	1.15526	extracellular matrix	181	CC	214	460
GO:0021987	745	13	3	11.2078	2.60425	1.1599	1.15196	cerebral cortex development	34	BP	452	461.5
GO:0046326	745	10	3	11.2078	2.60425	0.892233	1.15196	positive regulation of glucose import	27	BP	723.5	461.5
GO:0006112	2734	35	11	41.1305	9.55708	0.85095	1.15098	energy reserve metabolic process	105	BP	767	463
GO:0006952	746	22	3	11.2229	2.60775	1.96028	1.15042	defense response	59	BP	80	464
GO:0005518	1493	30	6	22.4608	5.21899	1.33566	1.14965	collagen binding	44	MF	320	465
GO:0042645	498	6	2	7.49195	1.74083	0.800859	1.14888	mitochondrial nucleoid	37	CC	811.5	466
GO:0005759	2990	39	12	44.9818	10.452	0.867017	1.14811	mitochondrial matrix	227	CC	751.5	467
GO:0035666	1249	18	5	18.7901	4.36605	0.957953	1.1452	TRIF-dependent toll-like receptor signaling pathway	67	BP	641	468
GO:0031018	750	17	3	11.2831	2.62173	1.50668	1.14428	endocrine pancreas development	42	BP	215	469
GO:0004222	2251	33	9	33.8642	7.86869	0.97448	1.14377	metalloendopeptidase activity	123	MF	629	470
GO:0055010	501	12	2	7.53708	1.75132	1.59213	1.142	ventricular cardiac muscle tissue morphogenesis	27	BP	172	471
GO:0005102	4518	96	18	67.9692	15.7933	1.41241	1.13972	receptor binding	295	MF	274	472
GO:0042593	1762	24	7	26.5077	6.15932	0.905398	1.13649	glucose homeostasis	72	BP	708	473
GO:0005886	59745	1129	237	898.809	208.847	1.25611	1.1348	plasma membrane	3704	CC	384	474
GO:0006935	1010	43	4	15.1945	3.5306	2.82997	1.13295	chemotaxis	112	BP	18	475
GO:0043065	4297	70	17	64.6444	15.0208	1.08285	1.13177	positive regulation of apoptotic process	202	BP	527	476
GO:0048839	760	11	3	11.4335	2.65669	0.962085	1.12923	inner ear development	37	BP	638	477
GO:0004435	507	14	2	7.62735	1.77229	1.8355	1.12848	phosphatidylinositol phospholipase C activity	33	MF	101.5	478
GO:0006413	1272	9	5	19.1361	4.44645	0.470316	1.12449	translational initiation	150	BP	1029	479
GO:0045840	509	11	2	7.65744	1.77928	1.43651	1.12405	positive regulation of mitosis	27	BP	261	480
GO:0007162	766	13	3	11.5238	2.67766	1.1281	1.12038	negative regulation of cell adhesion	32	BP	480	481
GO:0016592	512	5	2	7.70257	1.78977	0.649134	1.11746	mediator complex	37	CC	928	482
GO:0045860	770	14	3	11.5839	2.69164	1.20857	1.11456	positive regulation of protein kinase activity	41	BP	415.5	483
GO:0008283	6166	95	24	92.7618	21.5541	1.02413	1.11348	cell proliferation	330	BP	589	484
GO:0034220	1028	12	4	15.4653	3.59352	0.77593	1.11312	ion transmembrane transport	56	BP	826	486
GO:0043434	514	17	2	7.73266	1.79676	2.19847	1.11312	response to peptide hormone stimulus	36	BP	49	486
GO:0030666	1028	13	4	15.4653	3.59352	0.840591	1.11312	endocytic vesicle membrane	44	CC	774	486
GO:0045786	1031	16	4	15.5104	3.604	1.03156	1.10988	negative regulation of cell cycle	43	BP	578	488
GO:0044325	1032	19	4	15.5255	3.6075	1.22379	1.1088	ion channel binding	50	MF	406	489
GO:0034138	1291	18	5	19.4219	4.51287	0.926788	1.10794	toll-like receptor 3 signaling pathway	69	BP	684	490
GO:0007189	775	24	3	11.6592	2.70912	2.05847	1.10737	adenylate cyclase-activating G-protein coupled receptor signaling pathway	42	BP	66	491.5
GO:0007613	775	15	3	11.6592	2.70912	1.28654	1.10737	memory	42	BP	360	491.5
GO:0043025	5170	68	20	77.7779	18.0725	0.874284	1.10666	neuronal cell body	219	CC	742	493
GO:0043010	778	8	3	11.7043	2.71961	0.68351	1.1031	camera-type eye development	34	BP	899	494
GO:0007169	1297	29	5	19.5122	4.53385	1.48625	1.10282	transmembrane receptor protein tyrosine kinase signaling pathway	62	BP	233	495
GO:0003677	28016	369	108	421.475	97.9339	0.875497	1.10279	DNA binding	1670	MF	740	496
GO:0009897	2597	81	10	39.0695	9.07818	2.07323	1.10154	external side of plasma membrane	179	CC	60	497
GO:0001525	4163	66	16	62.6285	14.5523	1.05383	1.09948	angiogenesis	199	BP	556	498
GO:0006950	1827	29	7	27.4855	6.38653	1.0551	1.09606	response to stress	117	BP	555	499.5
GO:0010862	522	11	2	7.85301	1.82472	1.40074	1.09606	positive regulation of pathway-restricted SMAD protein phosphorylation	30	BP	281	499.5
GO:0005739	17807	232	68	267.89	62.2469	0.866027	1.09242	mitochondrion	1157	CC	754	501
GO:0030336	1836	30	7	27.6209	6.418	1.08613	1.09068	negative regulation of cell migration	73	BP	523	502.5
GO:0020037	1836	36	7	27.6209	6.418	1.30336	1.09068	heme binding	132	MF	351.5	502.5
GO:0003735	1312	11	5	19.7378	4.58628	0.557305	1.09021	structural constituent of ribosome	167	MF	982	504
GO:0030308	2362	35	9	35.5341	8.2567	0.984969	1.09002	negative regulation of cell growth	118	BP	620	505
GO:0006730	525	11	2	7.89814	1.83521	1.39273	1.08979	one-carbon metabolic process	29	BP	287	506
GO:0043525	789	12	3	11.8698	2.75806	1.01097	1.08772	positive regulation of neuron apoptotic process	40	BP	600	507
GO:0005975	5271	103	20	79.2973	18.4255	1.29891	1.08545	carbohydrate metabolic process	313	BP	358	508
GO:0006283	791	4	3	11.8999	2.76505	0.336138	1.08497	transcription-coupled nucleotide-excision repair	54	BP	1087	509
GO:0006366	5552	91	21	83.5247	19.4078	1.0895	1.08204	transcription from RNA polymerase II promoter	331	BP	518	510
GO:0045216	1324	30	5	19.9184	4.62823	1.50615	1.08033	cell-cell junction organization	62	BP	216	511
GO:0022900	530	11	2	7.97336	1.85269	1.37959	1.07951	electron transport chain	41	BP	294	512
GO:0030674	1326	18	5	19.9485	4.63522	0.902326	1.0787	protein binding, bridging	52	MF	713	513
GO:0004867	1061	30	4	15.9618	3.70887	1.87949	1.07849	serine-type endopeptidase inhibitor activity	107	MF	93	514
GO:0016568	2393	22	9	36.0005	8.36507	0.611103	1.0759	chromatin modification	97	BP	955	515
GO:0071277	532	7	2	8.00345	1.85968	0.874623	1.07545	cellular response to calcium ion	30	BP	741	516.5
GO:0016459	798	15	3	12.0052	2.78952	1.24946	1.07545	myosin complex	32	CC	390	516.5
GO:0005254	800	16	3	12.0353	2.79651	1.32943	1.07276	chloride channel activity	48	MF	328.5	518
GO:0032880	534	6	2	8.03354	1.86667	0.746869	1.07143	regulation of protein localization	34	BP	853	519
GO:0032526	802	16	3	12.0654	2.8035	1.32611	1.07009	response to retinoic acid	46	BP	334	520.5
GO:0005085	1604	22	6	24.1307	5.60701	0.911702	1.07009	guanyl-nucleotide exchange factor activity	83	MF	700	520.5
GO:0006635	535	7	2	8.04858	1.87017	0.869718	1.06942	fatty acid beta-oxidation	47	BP	746	522
GO:0000723	803	4	3	12.0804	2.807	0.331115	1.06876	telomere maintenance	53	BP	1091	523
GO:0006506	268	6	1	4.03181	0.936832	1.48816	1.06743	GPI anchor biosynthetic process	27	BP	229	524
GO:0048471	9424	143	35	141.775	32.9429	1.00864	1.06244	perinuclear region of cytoplasm	466	CC	604	525
GO:0005215	2701	46	10	40.6341	9.44172	1.13206	1.05913	transporter activity	164	MF	479	526
GO:0008234	811	18	3	12.2007	2.83496	1.47532	1.05821	cysteine-type peptidase activity	68	MF	238	527
GO:0001889	1627	25	6	24.4767	5.68741	1.02138	1.05496	liver development	70	BP	592	528
GO:0004871	4885	88	18	73.4903	17.0762	1.19744	1.0541	signal transducer activity	233	MF	424	529
GO:0006767	815	13	3	12.2609	2.84895	1.06028	1.05302	water-soluble vitamin metabolic process	48	BP	548	530
GO:0060333	1359	20	5	20.4449	4.75057	0.978239	1.0525	interferon-gamma-mediated signaling pathway	68	BP	625	531
GO:0005741	1634	32	6	24.582	5.71188	1.30176	1.05044	mitochondrial outer membrane	109	CC	354	532
GO:0008333	546	6	2	8.21407	1.90862	0.730454	1.04788	endosome to lysosome transport	27	BP	860	533
GO:0045668	1365	20	5	20.5352	4.77155	0.973939	1.04788	negative regulation of osteoblast differentiation	34	BP	630	534
GO:0014069	3010	34	11	45.2827	10.5219	0.750839	1.04544	postsynaptic density	103	CC	849	535
GO:0007264	7119	91	26	107.099	24.8855	0.849683	1.04479	small GTPase mediated signal transduction	329	BP	768	536
GO:0010923	1096	12	4	16.4883	3.83122	0.727788	1.04405	negative regulation of phosphatase activity	51	BP	864	537
GO:0007229	1372	32	5	20.6405	4.79602	1.55035	1.04253	integrin-mediated signaling pathway	70	BP	187	538
GO:0030206	549	9	2	8.2592	1.91911	1.08969	1.04215	chondroitin sulfate biosynthetic process	32	BP	517	539
GO:0016477	3021	46	11	45.4482	10.5603	1.01214	1.04163	cell migration	117	BP	598	540
GO:0031532	1104	19	4	16.6087	3.85919	1.14398	1.03649	actin cytoskeleton reorganization	37	BP	466	541.5
GO:0045165	828	20	3	12.4565	2.89439	1.60559	1.03649	cell fate commitment	31	BP	168	541.5
GO:0043195	1933	18	7	29.0802	6.75707	0.618978	1.03595	terminal bouton	34	CC	951	543
GO:0045892	9986	148	36	150.23	34.9075	0.985155	1.0313	negative regulation of transcription, DNA-dependent	468	BP	619	544
GO:0030425	4439	64	16	66.7807	15.5171	0.958361	1.03112	dendrite	176	CC	640	545
GO:0051092	1945	41	7	29.2607	6.79902	1.4012	1.02956	positive regulation of NF-kappaB transcription factor activity	115	BP	280	546
GO:0007018	1950	18	7	29.336	6.8165	0.613581	1.02692	microtubule-based movement	88	BP	954	547
GO:0006874	1115	27	4	16.7741	3.89764	1.60962	1.02626	cellular calcium ion homeostasis	67	BP	166	548
GO:0016021	55751	925	200	838.723	194.885	1.10287	1.02624	integral to membrane	3951	CC	503	549
GO:0016042	1118	25	4	16.8193	3.90813	1.48639	1.02351	lipid catabolic process	79	BP	232	550
GO:0030203	2242	37	8	33.7288	7.83723	1.09698	1.02077	glycosaminoglycan metabolic process	109	BP	509	551
GO:0007368	842	7	3	12.6671	2.94333	0.552612	1.01925	determination of left/right symmetry	41	BP	984	552
GO:0008063	1406	22	5	21.152	4.91487	1.04009	1.01732	Toll signaling pathway	80	BP	571	553
GO:0005694	1126	11	4	16.9396	3.93609	0.649365	1.01624	chromosome	64	CC	927	555
GO:0003777	1689	14	6	25.4095	5.90414	0.550976	1.01624	microtubule motor activity	71	MF	985	554
GO:0051259	564	12	2	8.48486	1.97154	1.41428	1.01443	protein oligomerization	38	BP	272.5	556
GO:0007166	2257	69	8	33.9545	7.88966	2.03213	1.01399	cell surface receptor signaling pathway	157	BP	70	557
GO:0005634	86366	1194	306	1299.3	301.904	0.918958	1.01357	nucleus	5104	CC	694	558
GO:0010468	848	16	3	12.7574	2.9643	1.25418	1.01204	regulation of gene expression	47	BP	385	559
GO:0006810	5386	83	19	81.0274	18.8275	1.02434	1.00916	transport	293	BP	588	560
GO:0005635	2271	39	8	34.1651	7.9386	1.14152	1.00773	nuclear envelope	125	CC	470	561
GO:0005978	284	13	1	4.27252	0.992762	3.0427	1.00729	glycogen biosynthetic process	26	BP	11	562
GO:0005516	3979	56	14	59.8604	13.9092	0.93551	1.00653	calmodulin binding	171	MF	665	563
GO:0006812	1138	14	4	17.1202	3.97804	0.817749	1.00552	cation transport	36	BP	788	565
GO:0060271	569	12	2	8.56008	1.98902	1.40186	1.00552	cilium morphogenesis	40	BP	277	565
GO:0030145	569	10	2	8.56008	1.98902	1.16821	1.00552	manganese ion binding	42	MF	442	565
GO:0022904	855	13	3	12.8627	2.98877	1.01068	1.00376	respiratory electron transport chain	100	BP	601	567.5
GO:0022627	285	3	1	4.28756	0.996257	0.699698	1.00376	cytosolic small ribosomal subunit	44	CC	882	567.5
GO:0016020	14259	255	50	214.514	49.8443	1.18874	1.00312	membrane	753	CC	428	569
GO:0009611	1142	14	4	17.1803	3.99202	0.814885	1.002	response to wounding	52	BP	792	570.5
GO:0001664	571	6	2	8.59017	1.99601	0.698473	1.002	G-protein coupled receptor binding	36	MF	885	570.5
GO:0019843	286	6	1	4.30261	0.999753	1.3945	1.00025	rRNA binding	26	MF	286	572
GO:0016055	3433	49	12	51.6463	12.0005	0.948761	0.999956	Wnt receptor signaling pathway	145	BP	651	573
GO:0034142	1432	23	5	21.5431	5.00576	1.06763	0.99885	toll-like receptor 4 signaling pathway	81	BP	543	574
GO:0034641	2578	36	9	38.7836	9.01176	0.928226	0.998695	cellular nitrogen compound metabolic process	191	BP	681	575
GO:0005507	573	17	2	8.62026	2.003	1.9721	0.998501	copper ion binding	62	MF	77	576
GO:0007411	9770	133	34	146.981	34.1524	0.904881	0.995538	axon guidance	328	BP	709	577
GO:0003713	4887	59	17	73.5204	17.0832	0.802498	0.99513	transcription coactivator activity	245	MF	809	578
GO:0007584	1150	22	4	17.3007	4.01999	1.27163	0.995028	response to nutrient	66	BP	371	580
GO:0008203	1150	24	4	17.3007	4.01999	1.38723	0.995028	cholesterol metabolic process	66	BP	288	580
GO:0050853	575	13	2	8.65035	2.00999	1.50283	0.995028	B cell receptor signaling pathway	27	BP	217	580
GO:0000082	2589	26	9	38.9491	9.05021	0.667537	0.994452	G1/S transition of mitotic cell cycle	156	BP	908	582
GO:0046777	3743	63	13	56.31	13.0842	1.11881	0.993566	protein autophosphorylation	166	BP	489	583
GO:0030154	6917	101	24	104.06	24.1793	0.970595	0.992583	cell differentiation	377	BP	633	584
GO:0030522	577	13	2	8.68043	2.01698	1.49762	0.991579	intracellular receptor mediated signaling pathway	30	BP	224	585.5
GO:0040018	577	8	2	8.68043	2.01698	0.921613	0.991579	positive regulation of multicellular organism growth	30	BP	690	585.5
GO:0048469	869	17	3	13.0733	3.03771	1.30036	0.987586	cell maturation	39	BP	356	587
GO:0000785	1159	10	4	17.4361	4.05145	0.573523	0.987302	chromatin	64	CC	977	588
GO:0042803	10442	176	36	157.09	36.5015	1.12037	0.986262	protein homodimerization activity	573	MF	488	589
GO:0030670	873	15	3	13.1335	3.05169	1.14212	0.983061	phagocytic vesicle membrane	51	CC	469	590.5
GO:0001085	873	12	3	13.1335	3.05169	0.913695	0.983061	RNA polymerase II transcription factor binding	32	MF	697	590.5
GO:0005575	8750	114	30	131.636	30.5869	0.866026	0.980814	cellular_component	576	CC	755	592
GO:0005083	585	6	2	8.80079	2.04495	0.681757	0.978019	small GTPase regulator activity	29	MF	900.5	593
GO:0043234	3805	54	13	57.2427	13.3009	0.943351	0.977377	protein complex	202	CC	658	594
GO:0006879	879	13	3	13.2237	3.07267	0.98308	0.97635	cellular iron ion homeostasis	66	BP	622	595
GO:0003007	880	12	3	13.2388	3.07616	0.906427	0.975241	heart morphogenesis	30	BP	705	596.5
GO:0034332	880	22	3	13.2388	3.07616	1.66178	0.975241	adherens junction organization	35	BP	149	596.5
GO:0007156	2356	43	8	35.4439	8.23573	1.21319	0.971377	homophilic cell adhesion	139	BP	413	598
GO:0043507	590	11	2	8.87601	2.06243	1.2393	0.969731	positive regulation of JUN kinase activity	29	BP	395	599
GO:0051219	591	8	2	8.89105	2.06592	0.899781	0.96809	phosphoprotein binding	26	MF	715.5	600
GO:0008270	36655	514	124	551.441	128.133	0.932104	0.967747	zinc ion binding	2012	MF	672	601
GO:0071356	592	21	2	8.9061	2.06942	2.35794	0.966455	cellular response to tumor necrosis factor	44	BP	37	602.5
GO:0014704	592	10	2	8.9061	2.06942	1.12283	0.966455	intercalated disc	33	CC	483.5	602.5
GO:0030168	4158	75	14	62.5533	14.5349	1.19898	0.963201	platelet activation	215	BP	423	604
GO:0007399	6543	125	22	98.4334	22.872	1.26989	0.961876	nervous system development	283	BP	373	605
GO:0007569	597	8	2	8.98132	2.0869	0.890738	0.958361	cell aging	27	BP	725	606
GO:0032720	598	16	2	8.99636	2.09039	1.7785	0.956758	negative regulation of tumor necrosis factor production	29	BP	114	607
GO:0004672	3290	55	11	49.495	11.5007	1.11122	0.956467	protein kinase activity	193	MF	498	608
GO:0006917	3316	65	11	49.8862	11.5915	1.30297	0.948968	induction of apoptosis	207	BP	353	609
GO:0006289	905	9	3	13.6149	3.16355	0.661041	0.9483	nucleotide-excision repair	80	BP	914	610
GO:0010467	10585	108	35	159.242	37.0014	0.678215	0.945911	gene expression	666	BP	903	611
GO:0030155	908	20	3	13.66	3.17404	1.46413	0.945167	regulation of cell adhesion	41	BP	243	612
GO:0010008	2724	39	9	40.9801	9.52212	0.951682	0.945167	endosome membrane	155	CC	648	613
GO:0008219	3032	43	10	45.6137	10.5988	0.9427	0.943505	cell death	153	BP	661	614
GO:0050680	1213	25	4	18.2485	4.24021	1.36998	0.943349	negative regulation of epithelial cell proliferation	44	BP	299	615
GO:0045087	4551	125	15	68.4656	15.9087	1.82573	0.942883	innate immune response	370	BP	104	616
GO:0016032	4560	53	15	68.601	15.9401	0.772583	0.941022	viral reproduction	342	BP	829	617
GO:0007165	20085	364	66	302.16	70.2099	1.20466	0.940038	signal transduction	988	BP	417	618
GO:0030148	609	6	2	9.16184	2.12884	0.65489	0.939477	sphingolipid biosynthetic process	35	BP	921	619
GO:0046474	1523	25	5	22.9121	5.32386	1.09112	0.939168	glycerophospholipid biosynthetic process	88	BP	516	620
GO:0009411	610	6	2	9.17689	2.13234	0.653816	0.937937	response to UV	43	BP	923	621.5
GO:0005080	915	17	3	13.7653	3.19851	1.23499	0.937937	protein kinase C binding	44	MF	399	621.5
GO:0006915	12813	192	42	192.76	44.7896	0.996058	0.937717	apoptotic process	698	BP	611	623
GO:0005902	611	10	2	9.19193	2.13584	1.08791	0.936401	microvillus	35	CC	521	624.5
GO:0008092	1222	15	4	18.3839	4.27167	0.815933	0.936401	cytoskeletal protein binding	50	MF	791	624.5
GO:0044281	20169	347	66	303.424	70.5036	1.14361	0.936123	small molecule metabolic process	1276	BP	467	626
GO:0016787	1528	27	5	22.9874	5.34134	1.17456	0.936095	hydrolase activity	111	MF	439	627
GO:0055085	7955	122	26	119.676	27.8078	1.01942	0.934989	transmembrane transport	453	BP	594	628
GO:0042157	613	14	2	9.22202	2.14283	1.51811	0.933346	lipoprotein metabolic process	37	BP	203	629
GO:0007257	922	13	3	13.8706	3.22298	0.937231	0.930816	activation of JUN kinase activity	36	BP	662	630
GO:0005515	96549	1420	314	1452.49	337.501	0.977631	0.930369	protein binding	5068	MF	626	631
GO:0051287	616	14	2	9.26715	2.15331	1.51071	0.928801	NAD binding	32	MF	211.5	632
GO:0033017	617	5	2	9.2822	2.15681	0.538666	0.927295	sarcoplasmic reticulum membrane	26	CC	994	633
GO:0006470	3087	36	10	46.4411	10.791	0.775176	0.926695	protein dephosphorylation	105	BP	828	634
GO:0007596	9570	161	31	143.972	33.4533	1.11827	0.926666	blood coagulation	467	BP	492	635
GO:0008094	618	3	2	9.29724	2.16031	0.322676	0.925795	DNA-dependent ATPase activity	35	MF	1095	636
GO:0006633	928	13	3	13.9609	3.24395	0.931172	0.924797	fatty acid biosynthetic process	47	BP	676	637
GO:0045599	929	12	3	13.976	3.24745	0.858618	0.923802	negative regulation of fat cell differentiation	31	BP	759	638
GO:0008022	3407	45	11	51.2552	11.9096	0.87796	0.923621	protein C-terminus binding	160	MF	737	639
GO:0042127	1862	37	6	28.0121	6.50888	1.32086	0.921817	regulation of cell proliferation	103	BP	338	640
GO:0000184	1243	10	4	18.6998	4.34508	0.534765	0.920581	nuclear-transcribed mRNA catabolic process, nonsense-mediated decay	140	BP	999	641
GO:0001707	622	12	2	9.35742	2.17429	1.28241	0.919841	mesoderm formation	26	BP	363	642.5
GO:0008645	622	10	2	9.35742	2.17429	1.06867	0.919841	hexose transport	42	BP	542	642.5
GO:0005737	77219	1088	248	1161.69	269.93	0.936567	0.918757	cytoplasm	4255	CC	664	644
GO:0001569	935	18	3	14.0662	3.26842	1.27966	0.917874	patterning of blood vessels	35	BP	366	645
GO:0006469	1249	13	4	18.7901	4.36605	0.691855	0.916159	negative regulation of protein kinase activity	56	BP	889	646
GO:0009055	1874	41	6	28.1926	6.55083	1.45428	0.915915	electron carrier activity	156	MF	247	647
GO:0045121	2818	50	9	42.3942	9.85071	1.17941	0.913639	membrane raft	131	CC	436	648
GO:0043130	627	12	2	9.43264	2.19177	1.27218	0.912506	ubiquitin binding	38	MF	370	649
GO:0001568	942	17	3	14.1715	3.29289	1.19959	0.911053	blood vessel development	38	BP	422	650.5
GO:0003684	628	10	2	9.44768	2.19526	1.05846	0.911053	damaged DNA binding	44	MF	549	650.5
GO:0031519	630	16	2	9.47777	2.20225	1.68816	0.908161	PcG protein complex	26	CC	144	652
GO:0030054	8831	116	28	132.854	30.87	0.873137	0.90703	cell junction	358	CC	743	653
GO:0006644	3792	60	12	57.0472	13.2555	1.05176	0.905287	phospholipid metabolic process	225	BP	561	654
GO:0007628	950	13	3	14.2919	3.32086	0.909608	0.903381	adult walking behavior	31	BP	702	655
GO:0005044	634	14	2	9.53795	2.21624	1.46782	0.902431	scavenger receptor activity	47	MF	242	656
GO:0001570	1270	20	4	19.106	4.43946	1.04679	0.90101	vasculogenesis	59	BP	565	657.5
GO:0019838	635	12	2	9.55299	2.21973	1.25615	0.90101	growth factor binding	27	MF	383	657.5
GO:0030199	1588	17	5	23.89	5.55108	0.711595	0.900726	collagen fibril organization	40	BP	872	659
GO:0005783	10482	141	33	157.692	36.6413	0.894148	0.900623	endoplasmic reticulum	613	CC	720	660
GO:0016071	2864	19	9	43.0862	10.0115	0.440976	0.898965	mRNA metabolic process	225	BP	1042	661
GO:0006094	639	17	2	9.61317	2.23371	1.76841	0.89537	gluconeogenesis	55	BP	118	662
GO:0016070	3196	27	10	48.0809	11.1721	0.561554	0.89509	RNA metabolic process	257	BP	978	663
GO:0035872	640	17	2	9.62821	2.23721	1.76564	0.893971	nucleotide-binding domain, leucine rich repeat containing receptor signaling pathway	42	BP	119.5	664
GO:0031625	3209	41	10	48.2765	11.2175	0.849275	0.891464	ubiquitin protein ligase binding	149	MF	769	665
GO:0003779	6752	117	21	101.578	23.6026	1.15183	0.889734	actin binding	297	MF	461	666
GO:0030173	1288	22	4	19.3768	4.50238	1.13538	0.888418	integral to Golgi membrane	47	CC	476	667
GO:0043524	1933	33	6	29.0802	6.75707	1.13479	0.887959	negative regulation of neuron apoptotic process	94	BP	477	668
GO:0006968	645	29	2	9.70343	2.25469	2.98863	0.887041	cellular defense response	60	BP	14	669.5
GO:0005881	645	10	2	9.70343	2.25469	1.03056	0.887041	cytoplasmic microtubule	30	CC	581	669.5
GO:0005743	3553	51	11	53.4516	12.42	0.954134	0.885668	mitochondrial inner membrane	336	CC	644	671
GO:0030036	3556	39	11	53.4967	12.4305	0.729016	0.88492	actin cytoskeleton organization	131	BP	863	672
GO:0007602	324	5	1	4.87428	1.13259	1.02579	0.882934	phototransduction	26	BP	586	673
GO:0051056	4227	41	13	63.5913	14.7761	0.644742	0.879801	regulation of small GTPase mediated signal transduction	146	BP	933	674
GO:0050434	651	4	2	9.7937	2.27566	0.408426	0.878865	positive regulation of viral transcription	44	BP	1059	675
GO:0006921	978	25	3	14.7131	3.41874	1.69916	0.877517	cellular component disassembly involved in execution phase of apoptosis	49	BP	139	676
GO:0007155	9803	175	30	147.477	34.2678	1.18662	0.875458	cell adhesion	433	BP	430	677
GO:0003674	9485	117	29	142.693	33.1561	0.819942	0.874649	molecular_function	672	MF	785	678
GO:0005509	12118	232	37	182.304	42.3602	1.2726	0.873462	calcium ion binding	673	MF	369	679
GO:0005543	8527	119	26	128.281	29.8073	0.927652	0.872269	phospholipid binding	306	MF	682	680
GO:0051082	1640	16	5	24.6723	5.73285	0.648501	0.872167	unfolded protein binding	130	MF	929	681
GO:0060041	1313	18	4	19.7529	4.58978	0.91126	0.871502	retina development in camera-type eye	46	BP	701	682
GO:0032436	657	12	2	9.88396	2.29664	1.21409	0.870839	positive regulation of proteasomal ubiquitin-dependent protein catabolic process	34	BP	412	683
GO:0016323	2965	61	9	44.6057	10.3646	1.36754	0.868343	basolateral plasma membrane	139	CC	301	684
GO:0031069	659	15	2	9.91405	2.30363	1.513	0.868196	hair follicle morphogenesis	28	BP	207.5	685
GO:0042384	991	8	3	14.9087	3.46418	0.5366	0.866006	cilium assembly	71	BP	997	686.5
GO:0045111	991	23	3	14.9087	3.46418	1.54273	0.866006	intermediate filament cytoskeleton	45	CC	192	686.5
GO:0006766	994	17	3	14.9538	3.47467	1.13683	0.863392	vitamin metabolic process	55	BP	475	688
GO:0005643	1657	11	5	24.928	5.79228	0.44127	0.863219	nuclear pore	73	CC	1041	689
GO:0001102	995	14	3	14.9689	3.47816	0.935275	0.862525	RNA polymerase II activating transcription factor binding	34	MF	666	690
GO:0030838	664	9	2	9.98927	2.32111	0.900967	0.861659	positive regulation of actin filament polymerization	34	BP	714	691
GO:0000979	665	15	2	10.0043	2.3246	1.49935	0.860363	RNA polymerase II core promoter sequence-specific DNA binding	26	MF	220.5	692
GO:0071377	1000	14	3	15.0441	3.49564	0.930599	0.858212	cellular response to glucagon stimulus	34	BP	677	693
GO:0008144	1002	20	3	15.0742	3.50263	1.32677	0.856499	drug binding	59	MF	333	694
GO:0043407	671	16	2	10.0946	2.34557	1.58501	0.85267	negative regulation of MAP kinase activity	31	BP	176	695
GO:0004197	674	14	2	10.1397	2.35606	1.38071	0.848874	cysteine-type endopeptidase activity	57	MF	292	696
GO:0005245	1012	13	3	15.2246	3.53759	0.853881	0.848036	voltage-gated calcium channel activity	34	MF	764	697
GO:0005811	676	20	2	10.1698	2.36305	1.96661	0.846363	lipid particle	43	CC	79	698.5
GO:0044297	676	9	2	10.1698	2.36305	0.884973	0.846363	cell body	27	CC	730	698.5
GO:0005793	1016	7	3	15.2848	3.55157	0.457972	0.844697	endoplasmic reticulum-Golgi intermediate compartment	50	CC	1032	700
GO:0005778	678	11	2	10.1999	2.37004	1.07844	0.843866	peroxisomal membrane	60	CC	533	701
GO:0006418	679	5	2	10.2149	2.37354	0.48948	0.842623	tRNA aminoacylation for protein translation	42	BP	1021	702
GO:0017148	680	8	2	10.23	2.37704	0.782016	0.841384	negative regulation of translation	42	BP	822	703
GO:0000216	1023	5	3	15.3901	3.57604	0.324884	0.838917	M/G1 transition of mitotic cell cycle	79	BP	1094	704
GO:0006811	2733	52	8	41.1155	9.55358	1.26473	0.837382	ion transport	143	BP	379	705
GO:0046872	19496	245	57	293.299	68.151	0.835324	0.836378	metal ion binding	996	MF	777	706
GO:0043588	1369	12	4	20.5953	4.78553	0.582656	0.835853	skin development	44	BP	969	707
GO:0003682	7214	96	21	108.528	25.2175	0.884564	0.832753	chromatin binding	303	MF	731	708
GO:0019902	1031	14	3	15.5104	3.604	0.902617	0.832407	phosphatase binding	43	MF	712	709
GO:0051084	688	7	2	10.3503	2.405	0.676307	0.831601	'de novo' posttranslational protein folding	38	BP	904	710
GO:0008150	8965	125	26	134.87	31.3384	0.926817	0.829653	biological_process	619	BP	683	711
GO:0031410	1728	17	5	25.9962	6.04047	0.653942	0.827751	cytoplasmic vesicle	90	CC	922	712
GO:0019904	3811	45	11	57.333	13.3219	0.784888	0.825709	protein domain specific binding	177	MF	821	713
GO:0007528	694	10	2	10.4406	2.42597	0.9578	0.824411	neuromuscular junction development	28	BP	642	714
GO:0042542	696	16	2	10.4707	2.43297	1.52808	0.822042	response to hydrogen peroxide	39	BP	198	715
GO:0006887	1400	15	4	21.0617	4.8939	0.712193	0.817345	exocytosis	61	BP	870	716.5
GO:0071347	350	14	1	5.26543	1.22347	2.65885	0.817345	cellular response to interleukin-1	29	BP	22	716.5
GO:0008543	2806	29	8	42.2137	9.80877	0.686981	0.815597	fibroblast growth factor receptor signaling pathway	148	BP	896	718
GO:0005801	351	4	1	5.28047	1.22697	0.757508	0.815016	cis-Golgi network	26	CC	842	719.5
GO:0030139	702	14	2	10.5609	2.45394	1.32564	0.815016	endocytic vesicle	37	CC	335	719.5
GO:0005856	6704	96	19	100.856	23.4348	0.951857	0.810761	cytoskeleton	318	CC	646	721
GO:0016044	1415	19	4	21.2874	4.94633	0.892548	0.80868	cellular membrane organization	93	BP	721	722
GO:0000398	2135	11	6	32.1191	7.46319	0.342475	0.803946	mRNA splicing, via spliceosome	225	BP	1083	723
GO:0008565	1069	9	3	16.0821	3.73684	0.559628	0.802818	protein transporter activity	66	MF	980	724
GO:0030331	357	7	1	5.37074	1.24794	1.30336	0.801318	estrogen receptor binding	26	MF	351.5	725
GO:0032588	720	13	2	10.8317	2.51686	1.20018	0.794641	trans-Golgi network membrane	33	CC	421	726
GO:0005267	724	14	2	10.8919	2.53084	1.28536	0.79025	potassium channel activity	30	MF	361	727
GO:0007049	4347	52	12	65.3966	15.1955	0.795148	0.789705	cell cycle	234	BP	816	728
GO:0045202	3282	49	9	49.3747	11.4727	0.992412	0.784472	synapse	135	CC	614	729
GO:0006468	7305	132	20	109.897	25.5357	1.20112	0.783219	protein phosphorylation	356	BP	420	730
GO:0005524	28596	353	78	430.201	99.9613	0.820548	0.780302	ATP binding	1488	MF	783	731
GO:0031966	1100	14	3	16.5485	3.8452	0.845999	0.780193	mitochondrial membrane	66	CC	770	732
GO:0046966	367	2	1	5.52118	1.2829	0.362242	0.779484	thyroid hormone receptor binding	29	MF	1074	733
GO:0005815	1837	19	5	27.636	6.42149	0.68751	0.778635	microtubule organizing center	83	CC	895	734
GO:0000288	736	5	2	11.0724	2.57279	0.451572	0.777366	nuclear-transcribed mRNA catabolic process, deadenylation-dependent decay	51	BP	1037	735
GO:0030204	1111	13	3	16.714	3.88366	0.777792	0.772468	chondroitin sulfate metabolic process	48	BP	825	736
GO:0002039	1482	13	4	22.2953	5.18054	0.583082	0.77212	p53 binding	49	MF	967.5	737
GO:0005829	44178	589	119	664.617	154.43	0.886224	0.770574	cytosol	2483	CC	729	738
GO:0005730	9305	91	25	139.985	32.5269	0.650069	0.768594	nucleolus	626	CC	925	739
GO:0071363	747	8	2	11.2379	2.61124	0.711875	0.765919	cellular response to growth factor stimulus	37	BP	871	740
GO:0004984	1126	12	3	16.9396	3.93609	0.708398	0.762178	olfactory receptor activity	419	MF	876	741
GO:0000724	751	5	2	11.2981	2.62523	0.442552	0.761839	double-strand break repair via homologous recombination	51	BP	1040	742
GO:0050900	1884	50	5	28.343	6.58579	1.7641	0.759211	leukocyte migration	108	BP	121	743
GO:0030218	755	10	2	11.3583	2.63921	0.880415	0.757803	erythrocyte differentiation	38	BP	735.5	745
GO:0004842	4530	47	12	68.1497	15.8352	0.689658	0.757803	ubiquitin-protein ligase activity	286	MF	890	744
GO:0006396	1133	9	3	17.0449	3.96056	0.528016	0.757469	RNA processing	65	BP	1005	746
GO:0030176	1135	12	3	17.075	3.96755	0.702781	0.756134	integral to endoplasmic reticulum membrane	66	CC	880	747
GO:0005794	11737	158	31	176.572	41.0283	0.894817	0.755576	Golgi apparatus	672	CC	719	748
GO:0030136	758	10	2	11.4034	2.6497	0.87693	0.754804	clathrin-coated vesicle	37	CC	738	749
GO:0050839	760	13	2	11.4335	2.65669	1.13701	0.752817	cell adhesion molecule binding	32	MF	474	750
GO:0005764	3422	49	9	51.4808	11.9621	0.95181	0.752377	lysosome	179	CC	647	751
GO:0003887	381	3	1	5.73179	1.33184	0.523396	0.750842	DNA-directed DNA polymerase activity	30	MF	1009	752
GO:0031072	1145	11	3	17.2255	4.00251	0.638589	0.74953	heat shock protein binding	67	MF	939	753
GO:0000077	382	2	1	5.74684	1.33533	0.348017	0.748876	DNA damage checkpoint	29	BP	1079	754
GO:0007283	4993	70	13	75.1151	17.4537	0.931903	0.744826	spermatogenesis	331	BP	673	755
GO:0006281	3872	37	10	58.2507	13.5351	0.635186	0.738819	DNA repair	286	BP	942	756
GO:0035023	2326	16	6	34.9925	8.13086	0.45724	0.737929	regulation of Rho protein signal transduction	55	BP	1034	757
GO:0002020	1164	23	3	17.5113	4.06893	1.31344	0.737295	protease binding	61	MF	343	758
GO:0051726	1167	9	3	17.5564	4.07941	0.512632	0.7354	regulation of cell cycle	65	BP	1015	759
GO:0005769	2725	32	7	40.9951	9.52562	0.780581	0.73486	early endosome	129	CC	824	760
GO:0017137	1170	12	3	17.6016	4.0899	0.681757	0.733514	Rab GTPase binding	50	MF	900.5	761
GO:0042391	1171	13	3	17.6166	4.09339	0.73794	0.732888	regulation of membrane potential	42	BP	856	762
GO:0019901	7027	86	18	105.715	24.5639	0.81351	0.732784	protein kinase binding	280	MF	794	763
GO:0035264	1562	19	4	23.4989	5.46019	0.80855	0.732575	multicellular organism growth	53	BP	800	764
GO:0006364	782	5	2	11.7645	2.73359	0.425008	0.731638	rRNA processing	91	BP	1050	765
GO:0017124	2754	28	7	41.4314	9.62699	0.675816	0.727122	SH3 domain binding	118	MF	905	766
GO:0001837	787	9	2	11.8397	2.75107	0.760155	0.72699	epithelial to mesenchymal transition	33	BP	839	767
GO:0006096	788	9	2	11.8547	2.75456	0.75919	0.726068	glycolysis	70	BP	840	768.5
GO:0042517	394	11	1	5.92737	1.37728	1.8558	0.726068	positive regulation of tyrosine phosphorylation of Stat3 protein	28	BP	96	768.5
GO:0008206	399	13	1	6.00259	1.39476	2.16573	0.716969	bile acid metabolic process	38	BP	50	770
GO:0019048	5593	72	14	84.1415	19.5511	0.855701	0.716072	virus-host interaction	316	BP	763	771
GO:0048706	801	10	2	12.0503	2.80001	0.829854	0.714284	embryonic skeletal system development	29	BP	778	772
GO:0000722	403	1	1	6.06276	1.40874	0.164941	0.709853	telomere maintenance via recombination	26	BP	1126	773
GO:0004879	812	16	2	12.2158	2.83846	1.30978	0.704607	ligand-activated sequence-specific DNA binding RNA polymerase II transcription factor activity	37	MF	348	774
GO:0009636	1223	19	3	18.3989	4.27517	1.03267	0.701727	response to toxin	68	BP	577	775
GO:0010827	408	5	1	6.13798	1.42622	0.8146	0.701154	regulation of glucose transport	31	BP	793	776
GO:0032154	817	12	2	12.291	2.85594	0.976323	0.700295	cleavage furrow	39	CC	627	777
GO:0045211	4496	54	11	67.6382	15.7164	0.798366	0.699906	postsynaptic membrane	185	CC	815	778
GO:0005654	16834	176	41	253.252	58.8456	0.69496	0.696739	nucleoplasm	963	CC	887	779
GO:0003755	412	5	1	6.19816	1.4402	0.806691	0.694346	peptidyl-prolyl cis-trans isomerase activity	40	MF	804	780
GO:0050885	1237	13	3	18.6095	4.32411	0.698567	0.693785	neuromuscular process controlling balance	39	BP	884	781
GO:0008286	3715	37	9	55.8888	12.9863	0.662029	0.693038	insulin receptor signaling pathway	158	BP	912	782
GO:0015701	413	5	1	6.21321	1.4437	0.804738	0.692665	bicarbonate transport	33	BP	808	783.5
GO:0031965	3304	41	8	49.7056	11.5496	0.824856	0.692665	nuclear membrane	159	CC	781	783.5
GO:0003899	414	3	1	6.22825	1.44719	0.481676	0.690992	DNA-directed RNA polymerase activity	39	MF	1025	785.5
GO:0005230	414	2	1	6.22825	1.44719	0.321118	0.690992	extracellular ligand-gated ion channel activity	27	MF	1096	785.5
GO:0016337	2492	37	6	37.4898	8.71114	0.986934	0.688774	cell-cell adhesion	86	BP	616	787
GO:0003676	3741	31	9	56.2799	13.0772	0.550818	0.688221	nucleic acid binding	282	MF	986	788
GO:0007010	2495	35	6	37.535	8.72162	0.932464	0.687945	cytoskeleton organization	104	BP	671	789
GO:0005777	1248	21	3	18.775	4.36256	1.11851	0.68767	peroxisome	102	CC	491	790
GO:0030018	2503	39	6	37.6553	8.74959	1.03571	0.685747	Z disc	84	CC	575	791
GO:0007059	836	8	2	12.5769	2.92236	0.636089	0.68438	chromosome segregation	66	BP	941	792
GO:0032729	421	16	1	6.33356	1.47166	2.52623	0.679503	positive regulation of interferon-gamma production	36	BP	30	793
GO:0030529	1687	11	4	25.3794	5.89714	0.433423	0.678294	ribonucleoprotein complex	113	CC	1047	794
GO:0001942	844	11	2	12.6972	2.95032	0.866332	0.677893	hair follicle development	35	BP	753	795
GO:0007179	2961	35	7	44.5455	10.3506	0.785713	0.67629	transforming growth factor beta receptor signaling pathway	142	BP	820	796
GO:0006457	2541	28	6	38.227	8.88242	0.732466	0.675491	protein folding	196	BP	859	797
GO:0006302	849	6	2	12.7724	2.9678	0.469762	0.6739	double-strand break repair	66	BP	1030	798.5
GO:0030216	849	14	2	12.7724	2.9678	1.09611	0.6739	keratinocyte differentiation	54	BP	513	798.5
GO:0000139	8951	121	21	134.66	31.2895	0.898562	0.671152	Golgi membrane	457	CC	717	800
GO:0006024	855	12	2	12.8627	2.98877	0.932931	0.669171	glycosaminoglycan biosynthetic process	38	BP	669	801
GO:0006271	428	2	1	6.43887	1.49613	0.310614	0.668389	DNA strand elongation involved in DNA replication	32	BP	1099	802
GO:0050776	1285	33	3	19.3316	4.4919	1.70705	0.667869	regulation of immune response	97	BP	136	803
GO:0006260	2150	19	5	32.3448	7.51563	0.587421	0.665281	DNA replication	151	BP	966	804
GO:0022008	1294	6	3	19.467	4.52336	0.308213	0.663224	neurogenesis	28	BP	1100	805
GO:0000186	870	7	2	13.0883	3.04121	0.534827	0.657634	activation of MAPKK activity	46	BP	998	806.5
GO:0016925	435	2	1	6.54417	1.5206	0.305615	0.657634	protein sumoylation	31	BP	1101	806.5
GO:0005789	10455	132	24	157.286	36.5469	0.839236	0.65669	endoplasmic reticulum membrane	677	CC	775	808
GO:0000209	1744	12	4	26.2369	6.0964	0.457372	0.656125	protein polyubiquitination	113	BP	1033	810
GO:0019898	872	10	2	13.1184	3.0482	0.762286	0.656125	extrinsic to membrane	40	CC	837.5	810
GO:0043198	872	10	2	13.1184	3.0482	0.762286	0.656125	dendritic shaft	29	CC	837.5	810
GO:0050821	1312	16	3	19.7378	4.58628	0.810626	0.654125	protein stabilization	72	BP	797	812
GO:0043022	439	1	1	6.60435	1.53459	0.151415	0.651642	ribosome binding	27	MF	1129	813
GO:0002224	1320	21	3	19.8582	4.61424	1.0575	0.650161	toll-like receptor signaling pathway	74	BP	551.5	814
GO:0048011	5730	48	13	86.2026	20.03	0.556828	0.649026	nerve growth factor receptor signaling pathway	218	BP	983	815
GO:0005905	883	12	2	13.2839	3.08665	0.903348	0.647952	coated pit	47	CC	711	816
GO:0005923	2656	40	6	39.9571	9.28442	1.00107	0.646244	tight junction	105	CC	609	817
GO:0007154	1772	14	4	26.6581	6.19427	0.525169	0.645758	cell communication	71	BP	1008	818
GO:0005876	444	7	1	6.67957	1.55206	1.04797	0.644303	spindle microtubule	33	CC	564	819
GO:0004674	7551	96	17	113.598	26.3956	0.845086	0.644047	protein serine/threonine kinase activity	371	MF	771	820
GO:0007243	2224	24	5	33.458	7.7743	0.717316	0.643144	intracellular protein kinase cascade	96	BP	868	821
GO:0031594	1335	20	3	20.0838	4.66668	0.995825	0.642855	neuromuscular junction	41	CC	612	822
GO:0019886	1782	25	4	26.8086	6.22923	0.932538	0.642134	antigen processing and presentation of exogenous peptide antigen via MHC class II	92	BP	670	823
GO:0005089	2681	27	6	40.3332	9.37181	0.669424	0.640218	Rho guanyl-nucleotide exchange factor activity	71	MF	907	824
GO:0006631	1345	18	3	20.2343	4.70164	0.889579	0.638076	fatty acid metabolic process	51	BP	726	825
GO:0004713	2243	35	5	33.7439	7.84072	1.03723	0.637696	protein tyrosine kinase activity	103	MF	573	826
GO:0051701	449	8	1	6.75479	1.56954	1.18434	0.637128	interaction with host	34	BP	432	827
GO:0051436	903	4	2	13.5848	3.15656	0.294447	0.633601	negative regulation of ubiquitin-protein ligase activity involved in mitotic cell cycle	65	BP	1106	828
GO:0006368	904	5	2	13.5998	3.16006	0.367651	0.6329	transcription elongation from RNA polymerase II promoter	67	BP	1072	829
GO:0003774	906	11	2	13.6299	3.16705	0.807047	0.631503	motor activity	48	MF	803	830
GO:0032947	454	3	1	6.83001	1.58702	0.439238	0.630112	protein complex scaffold	27	MF	1043	831
GO:0005802	1366	15	3	20.5502	4.77504	0.729919	0.628266	trans-Golgi network	87	CC	861	832
GO:0006656	456	3	1	6.8601	1.59401	0.437311	0.627348	phosphatidylcholine biosynthetic process	28	BP	1044	833
GO:0000786	459	6	1	6.90523	1.6045	0.868906	0.623248	nucleosome	62	CC	748	834
GO:0004177	460	4	1	6.92028	1.60799	0.578012	0.621893	aminopeptidase activity	34	MF	971.5	835
GO:0007254	924	21	2	13.9007	3.22997	1.51071	0.619201	JNK cascade	56	BP	209	836
GO:0007202	1388	23	3	20.8812	4.85195	1.10147	0.618308	activation of phospholipase C activity	56	BP	507	837
GO:0006816	1854	19	4	27.8917	6.48092	0.681206	0.617197	calcium ion transport	85	BP	902	838.5
GO:0008233	927	15	2	13.9459	3.24046	1.07559	0.617197	peptidase activity	63	MF	538	838.5
GO:0003725	929	4	2	13.976	3.24745	0.286206	0.615868	double-stranded RNA binding	49	MF	1109	840
GO:0038032	933	9	2	14.0361	3.26143	0.641203	0.613228	termination of G-protein coupled receptor signaling pathway	39	BP	937	841
GO:0035091	1407	9	3	21.167	4.91837	0.42519	0.609959	phosphatidylinositol binding	71	MF	1049	842
GO:0006629	2346	47	5	35.2934	8.20077	1.33169	0.609699	lipid metabolic process	156	BP	325	843
GO:0007585	472	11	1	7.10081	1.64994	1.54912	0.606082	respiratory gaseous exchange	31	BP	189.5	844.5
GO:0005506	1888	33	4	28.4032	6.59977	1.16184	0.606082	iron ion binding	148	MF	448	844.5
GO:0051897	1419	28	3	21.3476	4.96031	1.31163	0.604801	positive regulation of protein kinase B signaling cascade	67	BP	344	846
GO:0000910	947	12	2	14.2467	3.31037	0.842298	0.604162	cytokinesis	64	BP	773	847
GO:0045596	474	4	1	7.13089	1.65693	0.560939	0.603525	negative regulation of cell differentiation	41	BP	979	848
GO:0016874	1425	15	3	21.4378	4.98129	0.699698	0.602254	ligase activity	75	MF	882	849
GO:0032312	952	13	2	14.322	3.32785	0.907697	0.600989	regulation of ARF GTPase activity	32	BP	703.5	850.5
GO:0008060	952	13	2	14.322	3.32785	0.907697	0.600989	ARF GTPase activator activity	32	MF	703.5	850.5
GO:0032580	1431	28	3	21.5281	5.00226	1.30063	0.599729	Golgi cisterna membrane	72	CC	355	852
GO:0016363	1912	20	4	28.7643	6.68366	0.695307	0.598474	nuclear matrix	87	CC	886	853
GO:0005262	958	14	2	14.4122	3.34882	0.971397	0.597225	calcium channel activity	45	MF	632	854
GO:0000075	2403	10	5	36.1509	8.40002	0.276618	0.595236	cell cycle checkpoint	131	BP	1111	855
GO:0005791	482	14	1	7.25125	1.6849	1.9307	0.593508	rough endoplasmic reticulum	31	CC	85	856
GO:0006383	483	4	1	7.26629	1.68839	0.550487	0.592279	transcription from RNA polymerase III promoter	47	BP	987	857
GO:0042594	485	8	1	7.29638	1.69539	1.09643	0.589836	response to starvation	26	BP	511.5	858
GO:0005788	4387	36	9	65.9984	15.3354	0.545468	0.586878	endoplasmic reticulum lumen	166	CC	991	859
GO:0044267	5373	52	11	80.8318	18.7821	0.643311	0.585665	cellular protein metabolic process	400	BP	935	860
GO:0030512	1956	11	4	29.4262	6.83747	0.373816	0.585012	negative regulation of transforming growth factor beta receptor signaling pathway	70	BP	1070	861
GO:0000118	980	14	2	14.7432	3.42573	0.94959	0.583818	histone deacetylase complex	27	CC	650	862
GO:0008542	993	11	2	14.9388	3.47117	0.736339	0.576175	visual learning	37	BP	857	863
GO:0005765	2485	29	5	37.3845	8.68667	0.775722	0.575595	lysosomal membrane	149	CC	827	864
GO:0048538	996	8	2	14.9839	3.48166	0.533906	0.574439	thymus development	33	BP	1001	865
GO:0006338	1495	17	3	22.4909	5.22598	0.755861	0.574055	chromatin remodeling	64	BP	844	866
GO:0043231	5986	91	12	90.0539	20.9249	1.01051	0.573479	intracellular membrane-bounded organelle	349	CC	602	867
GO:0019900	1001	6	2	15.0591	3.49914	0.39843	0.57157	kinase binding	44	MF	1062	868
GO:0051437	1003	5	2	15.0892	3.50613	0.331363	0.57043	positive regulation of ubiquitin-protein ligase activity involved in mitotic cell cycle	71	BP	1089	869
GO:0006886	3011	23	6	45.2977	10.5254	0.507752	0.570051	intracellular protein transport	167	BP	1017	870
GO:0016192	2011	27	4	30.2536	7.02973	0.892454	0.569012	vesicle-mediated transport	113	BP	722	871
GO:0015629	5048	80	10	75.9425	17.646	1.05343	0.566701	actin cytoskeleton	194	CC	557.5	872
GO:0043161	1011	9	2	15.2096	3.53409	0.591733	0.565916	proteasomal ubiquitin-dependent protein catabolic process	57	BP	963	873
GO:0043491	507	14	1	7.62735	1.77229	1.8355	0.564242	protein kinase B signaling cascade	28	BP	101.5	874
GO:0006974	2582	25	5	38.8438	9.02574	0.643603	0.553971	response to DNA damage stimulus	153	BP	934	875
GO:0007005	517	3	1	7.77779	1.80725	0.385714	0.553328	mitochondrion organization	34	BP	1066	876.5
GO:0009925	517	8	1	7.77779	1.80725	1.02857	0.553328	basal plasma membrane	26	CC	583	876.5
GO:0016023	2070	27	4	31.1412	7.23597	0.867017	0.552794	cytoplasmic membrane-bounded vesicle	104	CC	751.5	878
GO:0035085	1047	7	2	15.7512	3.65994	0.444412	0.546458	cilium axoneme	53	CC	1038	879
GO:0051439	1052	5	2	15.8264	3.67741	0.315928	0.543861	regulation of ubiquitin-protein ligase activity involved in mitotic cell cycle	75	BP	1097	880.5
GO:0000777	1578	7	3	23.7396	5.51612	0.294866	0.543861	condensed chromosome kinetochore	67	CC	1105	880.5
GO:0046332	1583	17	3	23.8148	5.5336	0.713842	0.542143	SMAD binding	41	MF	869	882
GO:0001750	529	8	1	7.95832	1.84919	1.00524	0.540776	photoreceptor outer segment	35	CC	607	883
GO:0071230	1062	14	2	15.9768	3.71237	0.87627	0.538739	cellular response to amino acid stimulus	33	BP	739	884
GO:0006412	2659	19	5	40.0022	9.29491	0.474974	0.537929	translation	354	BP	1028	885
GO:0051928	532	5	1	8.00345	1.85968	0.624731	0.537727	positive regulation of calcium ion transport	26	BP	949	886
GO:0000166	6935	75	13	104.331	24.2423	0.718868	0.536254	nucleotide binding	418	MF	866	887
GO:0031902	1074	15	2	16.1573	3.75432	0.928371	0.53272	late endosome membrane	72	CC	680	888
GO:0051403	1077	13	2	16.2025	3.7648	0.802347	0.531236	stress-activated MAPK cascade	55	BP	810	889
GO:0010212	539	8	1	8.10876	1.88415	0.986587	0.530743	response to ionizing radiation	39	BP	617	890.5
GO:0050808	539	5	1	8.10876	1.88415	0.616617	0.530743	synapse organization	26	BP	953	890.5
GO:0031145	1091	6	2	16.4131	3.81374	0.365562	0.524419	anaphase-promoting complex-dependent proteasomal ubiquitin-dependent protein catabolic process	83	BP	1073	892
GO:0007173	3282	36	6	49.3747	11.4727	0.729119	0.522981	epidermal growth factor receptor signaling pathway	133	BP	862	893.5
GO:0015030	547	1	1	8.22911	1.91212	0.12152	0.522981	Cajal body	47	CC	1132	893.5
GO:0042470	1642	26	3	24.7024	5.73984	1.05253	0.522663	melanosome	91	CC	560	895
GO:0008289	1650	34	3	24.8227	5.76781	1.36971	0.520128	lipid binding	106	MF	300	896
GO:0000781	551	2	1	8.28929	1.9261	0.241275	0.519184	chromosome, telomeric region	37	CC	1117	897
GO:0042826	1658	29	3	24.9431	5.79577	1.16265	0.517619	histone deacetylase binding	65	MF	446	898
GO:0006461	2220	27	4	33.3979	7.76032	0.808435	0.515443	protein complex assembly	111	BP	801	899
GO:0000278	5554	37	10	83.5548	19.4148	0.442823	0.515071	mitotic cell cycle	324	BP	1039	900
GO:0008033	557	3	1	8.37955	1.94707	0.358014	0.513592	tRNA processing	49	BP	1075	901
GO:0042995	1120	13	2	16.8494	3.91512	0.771542	0.51084	cell projection	50	CC	830	902
GO:0008305	564	12	1	8.48486	1.97154	1.41428	0.507217	integrin complex	29	CC	272.5	903
GO:0003723	7942	60	14	119.48	27.7624	0.502176	0.50428	RNA binding	583	MF	1018	904
GO:0030659	1713	25	3	25.7705	5.98803	0.970101	0.500999	cytoplasmic vesicle membrane	86	CC	635	905
GO:0007219	2865	38	5	43.1013	10.015	0.881644	0.499251	Notch signaling pathway	130	BP	734	906
GO:0005244	576	7	1	8.66539	2.01349	0.807811	0.49665	voltage-gated ion channel activity	26	MF	802	907
GO:0000287	4038	49	7	60.748	14.1154	0.806611	0.495912	magnesium ion binding	188	MF	805	908
GO:0030217	578	9	1	8.69548	2.02048	1.03502	0.494932	T cell differentiation	27	BP	576	909
GO:0006661	1164	16	2	17.5113	4.06893	0.913695	0.49153	phosphatidylinositol biosynthetic process	63	BP	698	910
GO:0017048	599	12	1	9.0114	2.09389	1.33165	0.47758	Rho GTPase binding	26	MF	326	911
GO:0047485	1798	30	3	27.0493	6.28516	1.10909	0.477315	protein N-terminus binding	85	MF	501	912
GO:0006919	1201	31	2	18.0679	4.19826	1.71575	0.476387	activation of cysteine-type endopeptidase activity involved in apoptotic process	83	BP	132	913
GO:0016567	4816	39	8	72.4523	16.835	0.538285	0.4752	protein ubiquitination	292	BP	995	914
GO:0035556	5436	65	9	81.7796	19.0023	0.794819	0.473627	intracellular signal transduction	234	BP	817	915.5
GO:0005622	7248	84	12	109.039	25.3364	0.770363	0.473627	intracellular	400	CC	831	915.5
GO:0043687	3024	35	5	45.4933	10.5708	0.769344	0.473	post-translational protein modification	188	BP	833.5	917
GO:0043966	607	3	1	9.13176	2.12185	0.328524	0.471286	histone H3 acetylation	39	BP	1092	918.5
GO:0001669	607	11	1	9.13176	2.12185	1.20459	0.471286	acrosomal vesicle	49	CC	418	918.5
GO:0006464	1823	23	3	27.4254	6.37255	0.83864	0.470769	cellular protein modification process	104	BP	776	920
GO:0016266	1218	19	2	18.3237	4.25769	1.03691	0.469738	O-glycan processing	56	BP	574	921.5
GO:0030968	1218	15	2	18.3237	4.25769	0.818612	0.469738	endoplasmic reticulum unfolded protein response	85	BP	787	921.5
GO:0006626	611	4	1	9.19193	2.13584	0.435164	0.468201	protein targeting to mitochondrion	53	BP	1046	923.5
GO:0051262	611	8	1	9.19193	2.13584	0.870328	0.468201	protein tetramerization	28	BP	745	923.5
GO:0035064	612	5	1	9.20698	2.13933	0.543066	0.467436	methylated histone residue binding	39	MF	992	925
GO:0006892	614	7	1	9.23707	2.14632	0.757816	0.465913	post-Golgi vesicle-mediated transport	40	BP	841	926
GO:0008104	1232	8	2	18.5343	4.30663	0.431632	0.4644	protein localization	56	BP	1048	927
GO:0007050	3083	33	5	46.3809	10.7771	0.7115	0.463948	cell cycle arrest	135	BP	873	928
GO:0004722	619	9	1	9.31229	2.1638	0.966465	0.46215	protein serine/threonine phosphatase activity	46	MF	636	929
GO:0009898	621	10	1	9.34237	2.17079	1.07039	0.460661	internal side of plasma membrane	38	CC	540	930
GO:0030097	1250	19	2	18.8051	4.36955	1.01036	0.457713	hemopoiesis	59	BP	603	931
GO:0018107	629	10	1	9.46273	2.19876	1.05678	0.454802	peptidyl-threonine phosphorylation	30	BP	553	932.5
GO:0034130	1258	17	2	18.9255	4.39752	0.898261	0.454802	toll-like receptor 1 signaling pathway	68	BP	718	932.5
GO:0001726	1910	26	3	28.7342	6.67667	0.904845	0.449326	ruffle	76	CC	710	934
GO:0034134	1281	17	2	19.2715	4.47791	0.882133	0.446636	toll-like receptor 2 signaling pathway	71	BP	733	935
GO:0048008	645	5	1	9.70343	2.25469	0.515282	0.44352	platelet-derived growth factor receptor signaling pathway	26	BP	1012.5	936
GO:0006897	2581	24	4	38.8288	9.02225	0.618098	0.443349	endocytosis	118	BP	952	937
GO:0005813	6467	63	10	97.2901	22.6063	0.647548	0.442354	centrosome	352	CC	930	938
GO:0015031	5823	70	9	87.6017	20.3551	0.799071	0.442149	protein transport	372	BP	814	939
GO:0031295	1297	37	2	19.5122	4.53385	1.89625	0.441127	T cell costimulation	71	BP	90	940
GO:0016607	2603	25	4	39.1597	9.09915	0.638411	0.439601	nuclear speck	152	CC	940	941
GO:0015485	651	17	1	9.7937	2.27566	1.73581	0.439433	cholesterol binding	33	MF	129	942
GO:0016529	655	7	1	9.85387	2.28964	0.710381	0.436749	sarcoplasmic reticulum	28	CC	874	943
GO:0001933	659	15	1	9.91405	2.30363	1.513	0.434098	negative regulation of protein phosphorylation	32	BP	207.5	944
GO:0002479	1324	6	2	19.9184	4.62823	0.30123	0.432131	antigen processing and presentation of exogenous peptide antigen via MHC class I, TAP-dependent	75	BP	1102	945
GO:0048661	665	15	1	10.0043	2.3246	1.49935	0.430181	positive regulation of smooth muscle cell proliferation	40	BP	220.5	946.5
GO:0070936	665	2	1	10.0043	2.3246	0.199914	0.430181	protein K48-linked ubiquitination	37	BP	1120	946.5
GO:0002755	1332	21	2	20.0387	4.65619	1.04797	0.429535	MyD88-dependent toll-like receptor signaling pathway	73	BP	563	948
GO:0015630	2015	18	3	30.3138	7.04371	0.593789	0.425912	microtubule cytoskeleton	122	CC	962	949
GO:0003743	675	4	1	10.1548	2.35956	0.393904	0.423808	translation initiation factor activity	64	MF	1064	950
GO:0031234	677	6	1	10.1848	2.36655	0.589111	0.422556	extrinsic to internal side of plasma membrane	31	CC	964	951
GO:0006521	678	2	1	10.1999	2.37004	0.196081	0.421933	regulation of cellular amino acid metabolic process	51	BP	1121	952
GO:0007157	679	10	1	10.2149	2.37354	0.978959	0.421312	heterophilic cell-cell adhesion	29	BP	624	953
GO:0008380	3396	25	5	51.0897	11.8712	0.489335	0.421188	RNA splicing	245	BP	1022	954
GO:0030374	680	7	1	10.23	2.37704	0.684264	0.420692	ligand-dependent nuclear receptor transcription coactivator activity	42	MF	898	955
GO:0007193	685	10	1	10.3052	2.39451	0.970384	0.417621	adenylate cyclase-inhibiting G-protein coupled receptor signaling pathway	34	BP	634	956
GO:0016310	686	6	1	10.3202	2.39801	0.581382	0.417013	phosphorylation	30	BP	970	957
GO:0042590	1374	7	2	20.6706	4.80301	0.338646	0.416406	antigen processing and presentation of exogenous peptide antigen via MHC class I	79	BP	1086	958
GO:0043621	689	9	1	10.3654	2.4085	0.868276	0.415197	protein self-association	30	MF	749	959
GO:0007030	695	3	1	10.4556	2.42947	0.286927	0.411612	Golgi organization	34	BP	1108	960
GO:0006959	701	21	1	10.5459	2.45044	1.9913	0.408089	humoral immune response	41	BP	76	961
GO:0046875	705	7	1	10.6061	2.46443	0.659999	0.405774	ephrin receptor binding	29	MF	916	962
GO:0030141	2117	37	3	31.8483	7.40027	1.16176	0.405391	secretory granule	74	CC	449	963
GO:0000086	2128	21	3	32.0138	7.43872	0.655967	0.403295	G2/M transition of mitotic cell cycle	118	BP	919	964
GO:0051291	1455	24	2	21.8891	5.08616	1.09643	0.393224	protein heterooligomerization	47	BP	511.5	965
GO:0042552	730	9	1	10.9822	2.55182	0.81951	0.391878	myelination	35	BP	786	966
GO:0045785	738	16	1	11.1025	2.57978	1.44111	0.38763	positive regulation of cell adhesion	33	BP	258	967.5
GO:0051028	738	6	1	11.1025	2.57978	0.540417	0.38763	mRNA transport	52	BP	993	967.5
GO:0005819	2954	11	4	44.4402	10.3261	0.247524	0.387367	spindle	112	CC	1116	969
GO:0008047	745	10	1	11.2078	2.60425	0.892233	0.383987	enzyme activator activity	41	MF	723.5	970
GO:0071556	750	6	1	11.2831	2.62173	0.531771	0.381428	integral to lumenal side of endoplasmic reticulum membrane	28	CC	1002.5	971
GO:0006406	758	6	1	11.4034	2.6497	0.526158	0.377402	mRNA export from nucleus	64	BP	1006	972
GO:0043547	1519	15	2	22.852	5.30988	0.656399	0.376657	positive regulation of GTPase activity	68	BP	918	973
GO:0007416	761	14	1	11.4485	2.66018	1.22286	0.375914	synapse assembly	42	BP	407	974
GO:0045732	767	4	1	11.5388	2.68116	0.346656	0.372973	positive regulation of protein catabolic process	37	BP	1080	975
GO:0050852	1567	31	2	23.5741	5.47767	1.315	0.365119	T cell receptor signaling pathway	94	BP	341	976
GO:0012507	802	8	1	12.0654	2.8035	0.663056	0.356697	ER to Golgi transport vesicle membrane	34	CC	911	977
GO:0000776	1605	8	2	24.1457	5.6105	0.331321	0.356474	kinetochore	64	CC	1090	978
GO:0006805	1606	40	2	24.1608	5.614	1.65557	0.356252	xenobiotic metabolic process	146	BP	154	979
GO:0002474	1610	9	2	24.221	5.62798	0.371579	0.355367	antigen processing and presentation of peptide antigen via MHC class I	98	BP	1071	980
GO:0005096	3236	25	4	48.6826	11.3119	0.51353	0.35361	GTPase activator activity	121	MF	1014	981
GO:0006865	810	10	1	12.1857	2.83147	0.820634	0.353174	amino acid transport	40	BP	782	982
GO:0000775	821	2	1	12.3512	2.86992	0.161928	0.348442	chromosome, centromeric region	47	CC	1128	983
GO:0070830	829	8	1	12.4715	2.89789	0.64146	0.345079	tight junction assembly	33	BP	936	984
GO:0050681	830	8	1	12.4866	2.90138	0.640687	0.344663	androgen receptor binding	39	MF	938	985
GO:0071560	836	20	1	12.5769	2.92236	1.59022	0.34219	cellular response to transforming growth factor beta stimulus	30	BP	173	986
GO:0070555	842	17	1	12.6671	2.94333	1.34206	0.339751	response to interleukin-1	29	BP	315	987
GO:0004386	845	12	1	12.7122	2.95382	0.943972	0.338545	helicase activity	42	MF	657	988
GO:0006833	851	10	1	12.8025	2.97479	0.781097	0.336158	water transport	40	BP	823	989
GO:0003697	852	7	1	12.8176	2.97829	0.546126	0.335764	single-stranded DNA binding	61	MF	990	990
GO:0006869	858	15	1	12.9078	2.99926	1.16209	0.333416	lipid transport	52	BP	447	991
GO:0008168	885	7	1	13.314	3.09364	0.525762	0.323244	methyltransferase activity	62	MF	1007	992
GO:0006898	890	17	1	13.3892	3.11112	1.26968	0.321428	receptor-mediated endocytosis	51	BP	374	993
GO:0000236	1793	8	2	26.974	6.26768	0.296581	0.319097	mitotic prometaphase	85	BP	1104	994
GO:0042393	940	15	1	14.1414	3.2859	1.06071	0.30433	histone binding	60	MF	547	995
GO:0000087	1883	8	2	28.328	6.58229	0.282406	0.303846	M phase of mitotic cell cycle	96	BP	1110	996
GO:0042059	942	7	1	14.1715	3.29289	0.493948	0.303684	negative regulation of epidermal growth factor receptor signaling pathway	32	BP	1019	997
GO:0042787	952	6	1	14.322	3.32785	0.418937	0.300494	protein ubiquitination involved in ubiquitin-dependent protein catabolic process	50	BP	1052	998
GO:0006641	956	14	1	14.3821	3.34183	0.973429	0.299237	triglyceride metabolic process	32	BP	631	999.5
GO:0007067	2868	31	3	43.1464	10.0255	0.718484	0.299237	mitosis	188	BP	867	999.5
GO:0016605	1913	19	2	28.7793	6.68716	0.660196	0.299081	PML body	77	CC	915	1001
GO:0005814	962	6	1	14.4724	3.36281	0.414582	0.297371	centriole	60	CC	1054	1002
GO:0055086	965	21	1	14.5175	3.37329	1.44653	0.296446	nucleobase-containing small molecule metabolic process	71	BP	253	1003.5
GO:0003729	965	10	1	14.5175	3.37329	0.688822	0.296446	mRNA binding	61	MF	893	1003.5
GO:0050873	966	11	1	14.5326	3.37679	0.75692	0.296139	brown fat cell differentiation	28	BP	843	1005
GO:0000151	970	4	1	14.5928	3.39077	0.274109	0.294918	ubiquitin ligase complex	58	CC	1114	1006
GO:0006417	974	5	1	14.6529	3.40475	0.341229	0.293707	regulation of translation	58	BP	1084	1007
GO:0051301	5878	52	6	88.4291	20.5474	0.588042	0.292008	cell division	297	BP	965	1008
GO:0032088	981	18	1	14.7582	3.42922	1.21966	0.291611	negative regulation of NF-kappaB transcription factor activity	60	BP	408	1009
GO:0008277	1003	13	1	15.0892	3.50613	0.861543	0.285215	regulation of G-protein coupled receptor protein signaling pathway	39	BP	756	1010
GO:0008017	2009	25	2	30.2236	7.02274	0.827169	0.284789	microtubule binding	108	MF	779	1011
GO:0016702	1018	17	1	15.3149	3.55856	1.11003	0.281012	oxidoreductase activity, acting on single donors with incorporation of molecular oxygen, incorporation of two atoms of oxygen	63	MF	500	1012
GO:0005681	1021	5	1	15.36	3.56905	0.325521	0.280187	spliceosomal complex	85	CC	1093	1013
GO:0006334	1023	10	1	15.3901	3.57604	0.649769	0.279639	nucleosome assembly	108	BP	926	1014
GO:0071013	1042	3	1	15.6759	3.64246	0.191376	0.27454	catalytic step 2 spliceosome	80	CC	1123	1015
GO:0006814	1067	14	1	16.052	3.72985	0.872164	0.268107	sodium ion transport	66	BP	744	1016
GO:0005097	1126	7	1	16.9396	3.93609	0.413232	0.254059	Rab GTPase activator activity	54	MF	1056	1017
GO:0016604	1142	23	1	17.1803	3.99202	1.33874	0.2505	nuclear body	32	CC	317	1018
GO:0030183	1171	14	1	17.6166	4.09339	0.794704	0.244296	B cell differentiation	42	BP	818	1019
GO:0006511	2346	18	2	35.2934	8.20077	0.51001	0.243879	ubiquitin-dependent protein catabolic process	162	BP	1016	1020
GO:0055037	1174	19	1	17.6618	4.10388	1.07577	0.243672	recycling endosome	51	CC	535	1021
GO:0032587	1232	14	1	18.5343	4.30663	0.755356	0.2322	ruffle membrane	60	CC	845	1022
GO:0016049	1306	5	1	19.6476	4.56531	0.254484	0.219043	cell growth	52	BP	1115	1023
GO:0018279	1307	12	1	19.6626	4.5688	0.610295	0.218876	protein N-linked glycosylation via asparagine	99	BP	956	1024
GO:0000922	1403	7	1	21.1068	4.90438	0.331646	0.203899	spindle pole	84	CC	1088	1025
GO:0030496	1472	14	1	22.1449	5.14558	0.6322	0.194341	midbody	89	CC	943	1026
GO:0031901	1679	12	1	25.259	5.86918	0.475078	0.170382	early endosome membrane	87	CC	1027	1027
GO:0018105	1733	15	1	26.0714	6.05794	0.575343	0.165072	peptidyl-serine phosphorylation	63	BP	975	1028
GO:0030658	1886	10	1	28.3731	6.59278	0.352446	0.151681	transport vesicle membrane	33	CC	1077	1029
GO:0017053	2416	21	1	36.3465	8.44547	0.577772	0.118407	transcriptional repressor complex	46	CC	973	1030
GO:0006397	3210	20	1	48.2915	11.221	0.414152	0.0891186	mRNA processing	202	BP	1055	1031
GO:0000188	530	8	0	7.97336	1.85269	1.00334	0	inactivation of MAPK activity	27	BP	608	1083.5
GO:0006120	434	7	0	6.52913	1.51711	1.07212	0	mitochondrial electron transport, NADH to ubiquinone	46	BP	539	1083.5
GO:0006144	474	9	0	7.13089	1.65693	1.26211	0	purine nucleobase metabolic process	36	BP	380	1083.5
GO:0006284	426	3	0	6.40878	1.48914	0.468108	0	base-excision repair	38	BP	1031	1083.5
GO:0006310	774	6	0	11.6441	2.70563	0.515282	0	DNA recombination	71	BP	1012.5	1083.5
GO:0006369	519	1	0	7.80788	1.81424	0.128076	0	termination of RNA polymerase II transcription	46	BP	1131	1083.5
GO:0006488	354	4	0	5.3256	1.23746	0.751088	0	dolichol-linked oligosaccharide biosynthetic process	34	BP	848	1083.5
GO:0006695	438	3	0	6.58931	1.53109	0.455283	0	cholesterol biosynthetic process	46	BP	1036	1083.5
GO:0006699	240	7	0	3.61058	0.838954	1.93875	0	bile acid biosynthetic process	32	BP	84	1083.5
GO:0006888	984	2	0	14.8034	3.43971	0.135104	0	ER to Golgi vesicle-mediated transport	52	BP	1130	1083.5
GO:0006913	405	3	0	6.09285	1.41573	0.49238	0	nucleocytoplasmic transport	27	BP	1020	1083.5
GO:0006914	977	12	0	14.6981	3.41524	0.816434	0	autophagy	60	BP	790	1083.5
GO:0006987	888	10	0	13.3591	3.10413	0.748551	0	activation of signaling protein activity involved in unfolded protein response	65	BP	851	1083.5
GO:0007015	698	10	0	10.5008	2.43996	0.952311	0	actin filament organization	32	BP	645	1083.5
GO:0007094	1132	1	0	17.0299	3.95706	0.0587203	0	mitotic cell cycle spindle assembly checkpoint	30	BP	1133	1083.5
GO:0007126	618	5	0	9.29724	2.16031	0.537794	0	meiosis	48	BP	996	1083.5
GO:0007131	437	0	0	6.57426	1.52759	0	0	reciprocal meiotic recombination	30	BP	1134.5	1083.5
GO:0007338	289	5	0	4.34774	1.01024	1.15002	0	single fertilization	29	BP	463	1083.5
GO:0007612	883	5	0	13.2839	3.08665	0.376395	0	learning	34	BP	1068	1083.5
GO:0008152	325	5	0	4.88933	1.13608	1.02264	0	metabolic process	26	BP	590.5	1083.5
GO:0008202	682	21	0	10.2601	2.38403	2.04677	0	steroid metabolic process	62	BP	69	1083.5
GO:0009888	807	9	0	12.1406	2.82098	0.741316	0	tissue development	26	BP	854	1083.5
GO:0010033	466	6	0	7.01054	1.62897	0.855854	0	response to organic substance	26	BP	761.5	1083.5
GO:0010951	616	24	0	9.26715	2.15331	2.58979	0	negative regulation of endopeptidase activity	64	BP	26	1083.5
GO:0015991	421	4	0	6.33356	1.47166	0.631557	0	ATP hydrolysis coupled proton transport	30	BP	944	1083.5
GO:0015992	339	2	0	5.09994	1.18502	0.392161	0	proton transport	27	BP	1065	1083.5
GO:0016579	450	5	0	6.76984	1.57304	0.73857	0	protein deubiquitination	34	BP	855	1083.5
GO:0017144	233	3	0	3.50527	0.814484	0.855854	0	drug metabolic process	33	BP	761.5	1083.5
GO:0018146	414	8	0	6.22825	1.44719	1.28447	0	keratan sulfate biosynthetic process	28	BP	362	1083.5
GO:0022617	373	10	0	5.61144	1.30387	1.78207	0	extracellular matrix disassembly	30	BP	111	1083.5
GO:0030162	427	13	0	6.42382	1.49264	2.02372	0	regulation of proteolysis	41	BP	71	1083.5
GO:0030521	825	10	0	12.4114	2.8839	0.805713	0	androgen receptor signaling pathway	43	BP	807	1083.5
GO:0031124	374	1	0	5.62649	1.30737	0.177731	0	mRNA 3'-end processing	33	BP	1125	1083.5
GO:0031647	372	2	0	5.5964	1.30038	0.357373	0	regulation of protein stability	26	BP	1076	1083.5
GO:0031663	447	12	0	6.7247	1.56255	1.78447	0	lipopolysaccharide-mediated signaling pathway	26	BP	110	1083.5
GO:0032321	592	6	0	8.9061	2.06942	0.673696	0	positive regulation of Rho GTPase activity	29	BP	906	1083.5
GO:0032689	289	9	0	4.34774	1.01024	2.07004	0	negative regulation of interferon-gamma production	26	BP	62	1083.5
GO:0032956	843	4	0	12.6822	2.94682	0.315404	0	regulation of actin cytoskeleton organization	29	BP	1098	1083.5
GO:0033572	460	4	0	6.92028	1.60799	0.578012	0	transferrin transport	30	BP	971.5	1083.5
GO:0035690	608	13	0	9.1468	2.12535	1.42126	0	cellular response to drug	37	BP	269	1083.5
GO:0042110	720	10	0	10.8317	2.51686	0.923213	0	T cell activation	41	BP	687	1083.5
GO:0042113	797	11	0	11.9901	2.78603	0.917421	0	B cell activation	27	BP	695	1083.5
GO:0042147	386	4	0	5.80702	1.34932	0.688822	0	retrograde transport, endosome to Golgi	32	BP	891.5	1083.5
GO:0042254	386	4	0	5.80702	1.34932	0.688822	0	ribosome biogenesis	33	BP	891.5	1083.5
GO:0042339	505	8	0	7.59726	1.7653	1.05301	0	keratan sulfate metabolic process	33	BP	559	1083.5
GO:0043085	694	6	0	10.4406	2.42597	0.57468	0	positive regulation of catalytic activity	44	BP	976	1083.5
GO:0043086	342	3	0	5.14508	1.19551	0.583082	0	negative regulation of catalytic activity	26	BP	967.5	1083.5
GO:0045071	371	11	0	5.58135	1.29688	1.97085	0	negative regulation of viral genome replication	29	BP	78	1083.5
GO:0045454	711	8	0	10.6963	2.4854	0.747919	0	cell redox homeostasis	57	BP	852	1083.5
GO:0048387	255	4	0	3.83624	0.891388	1.04269	0	negative regulation of retinoic acid receptor signaling pathway	33	BP	569	1083.5
GO:0048662	470	5	0	7.07072	1.64295	0.707142	0	negative regulation of smooth muscle cell proliferation	26	BP	877.5	1083.5
GO:0050690	712	10	0	10.7114	2.4889	0.933586	0	regulation of defense response to virus by virus	28	BP	668	1083.5
GO:0050728	976	22	0	14.683	3.41174	1.49833	0	negative regulation of inflammatory response	52	BP	222	1083.5
GO:0050909	214	2	0	3.21943	0.748067	0.621227	0	sensory perception of taste	26	BP	950	1083.5
GO:0050911	109	1	0	1.6398	0.381025	0.609829	0	detection of chemical stimulus involved in sensory perception of smell	37	BP	957	1083.5
GO:0051209	541	8	0	8.13885	1.89114	0.98294	0	release of sequestered calcium ion into cytosol	29	BP	623	1083.5
GO:0051402	485	3	0	7.29638	1.69539	0.411163	0	neuron apoptotic process	28	BP	1057	1083.5
GO:0051865	587	3	0	8.83088	2.05194	0.339717	0	protein autoubiquitination	35	BP	1085	1083.5
GO:0060048	618	10	0	9.29724	2.16031	1.07559	0	cardiac muscle contraction	34	BP	537	1083.5
GO:0070534	387	2	0	5.82206	1.35281	0.343521	0	protein K63-linked ubiquitination	26	BP	1082	1083.5
GO:0070979	357	0	0	5.37074	1.24794	0	0	protein K11-linked ubiquitination	26	BP	1134.5	1083.5
GO:0071407	698	14	0	10.5008	2.43996	1.33324	0	cellular response to organic cyclic compound	27	BP	322	1083.5
GO:0072659	831	10	0	12.5016	2.90488	0.799896	0	protein localization to plasma membrane	33	BP	813	1083.5
GO:0090200	367	5	0	5.52118	1.2829	0.905604	0	positive regulation of release of cytochrome c from mitochondria	26	BP	707	1083.5
GO:0005637	509	7	0	7.65744	1.77928	0.914144	0	nuclear inner membrane	28	CC	696	1083.5
GO:0005747	377	7	0	5.67162	1.31786	1.23422	0	mitochondrial respiratory chain complex I	89	CC	400	1083.5
GO:0005758	525	9	0	7.89814	1.83521	1.13951	0	mitochondrial intermembrane space	50	CC	472	1083.5
GO:0005795	526	3	0	7.91319	1.83871	0.379114	0	Golgi stack	32	CC	1067	1083.5
GO:0005901	1628	17	0	24.4918	5.6909	0.694111	0	caveola	55	CC	888	1083.5
GO:0008180	637	5	0	9.58308	2.22672	0.521753	0	signalosome	35	CC	1010	1083.5
GO:0010494	455	2	0	6.84506	1.59052	0.292182	0	cytoplasmic stress granule	30	CC	1107	1083.5
GO:0030315	618	7	0	9.29724	2.16031	0.752911	0	T-tubule	27	CC	847	1083.5
GO:0031201	566	3	0	8.51495	1.97853	0.352322	0	SNARE complex	30	CC	1078	1083.5
GO:0033116	446	2	0	6.70966	1.55906	0.298078	0	endoplasmic reticulum-Golgi intermediate compartment membrane	27	CC	1103	1083.5
GO:0055038	518	6	0	7.79283	1.81074	0.769938	0	recycling endosome membrane	32	CC	832	1083.5
GO:0071339	349	1	0	5.25038	1.21998	0.190462	0	MLL1 complex	27	CC	1124	1083.5
GO:0000049	410	1	0	6.16807	1.43321	0.162125	0	tRNA binding	36	MF	1127	1083.5
GO:0001104	501	4	0	7.53708	1.75132	0.530709	0	RNA polymerase II transcription cofactor activity	33	MF	1004	1083.5
GO:0003823	164	10	0	2.46723	0.573285	4.05313	0	antigen binding	45	MF	1	1083.5
GO:0004091	368	14	0	5.53622	1.2864	2.5288	0	carboxylesterase activity	33	MF	29	1083.5
GO:0004129	241	1	0	3.62562	0.842449	0.275815	0	cytochrome-c oxidase activity	29	MF	1112	1083.5
GO:0004221	971	6	0	14.6078	3.39427	0.410739	0	ubiquitin thiolesterase activity	92	MF	1058	1083.5
GO:0004402	598	2	0	8.99636	2.09039	0.222312	0	histone acetyltransferase activity	40	MF	1118	1083.5
GO:0004497	355	8	0	5.34065	1.24095	1.49795	0	monooxygenase activity	30	MF	223	1083.5
GO:0004519	327	2	0	4.91941	1.14307	0.406552	0	endonuclease activity	34	MF	1060	1083.5
GO:0004693	500	4	0	7.52204	1.74782	0.531771	0	cyclin-dependent protein kinase activity	34	MF	1002.5	1083.5
GO:0004721	486	4	0	7.31142	1.69888	0.547089	0	phosphoprotein phosphatase activity	32	MF	989	1083.5
GO:0004843	601	6	0	9.04149	2.10088	0.663607	0	ubiquitin-specific protease activity	53	MF	910	1083.5
GO:0004857	437	3	0	6.57426	1.52759	0.456325	0	enzyme inhibitor activity	30	MF	1035	1083.5
GO:0004866	301	12	0	4.52827	1.05219	2.65002	0	endopeptidase inhibitor activity	33	MF	23	1083.5
GO:0004869	252	10	0	3.79111	0.880901	2.63775	0	cysteine-type endopeptidase inhibitor activity	30	MF	24	1083.5
GO:0008137	367	7	0	5.52118	1.2829	1.26785	0	NADH dehydrogenase (ubiquinone) activity	47	MF	375.5	1083.5
GO:0008138	498	3	0	7.49195	1.74083	0.40043	0	protein tyrosine/serine/threonine phosphatase activity	34	MF	1061	1083.5
GO:0015020	195	4	0	2.9336	0.68165	1.36351	0	glucuronosyltransferase activity	26	MF	303	1083.5
GO:0015035	354	7	0	5.3256	1.23746	1.3144	0	protein disulfide oxidoreductase activity	29	MF	342	1083.5
GO:0015631	533	3	0	8.01849	1.86318	0.374135	0	tubulin binding	27	MF	1069	1083.5
GO:0016301	619	8	0	9.31229	2.1638	0.85908	0	kinase activity	40	MF	758	1083.5
GO:0016746	417	3	0	6.27338	1.45768	0.478211	0	transferase activity, transferring acyl groups	33	MF	1026	1083.5
GO:0019003	634	4	0	9.53795	2.21624	0.419377	0	GDP binding	45	MF	1051	1083.5
GO:0042169	640	17	0	9.62821	2.23721	1.76564	0	SH2 domain binding	33	MF	119.5	1083.5
GO:0042974	167	1	0	2.51236	0.583772	0.398032	0	retinoic acid receptor binding	33	MF	1063	1083.5
GO:0048487	679	2	0	10.2149	2.37354	0.195792	0	beta-tubulin binding	26	MF	1122	1083.5
GO:0051087	941	3	0	14.1565	3.2894	0.211917	0	chaperone binding	46	MF	1119	1083.5
GO:0070491	1097	8	0	16.5034	3.83472	0.48475	0	repressing transcription factor binding	27	MF	1024	1083.5
